# Supplementary material for: Forest resilience under global environmental change: Do we have the information we need? A systematic review
Source: PLoS One. 2019 Sep 12;14(9):e0222207. doi: 10.1371/journal.pone.0222207 (PMC6742408; doi:10.1371/journal.pone.0222207)
Supplement: S1 File — Data extracted from selected publications and used in the analyses. (XLSX) [file pone.0222207.s004.xlsx]

## Sheet: Sheet1
Study	Longitude (Easting)	Latitude (Northing)	Continent	Country	City	Elevation	Biome	Precip	wintertemp	summertemp	January Avg.	July Avg.	type of forest	Year of disturbance	Year of measure	No. years since disturbance	Disturbance	Disturbance type	treatment variable	treatment variable-specific	treatment type	response variable measure-general	response variable assessed-specific	vegetation strata/species	species	native/ exotic	control N	control mean	control sd	treatment N	treatmentmean	treatment sd	response control mean	response control sd/se	responsetreatmentmean	response treatment sd
2	-121.267	40.0833	North-Central America	USA	Longville, California	1341	Mediterranean	813	-0.75	18.8	-0.75	18.8	Mixed	2000	2010	10	fire	natural	biomass reduction	binary variable 0 no salvage logging or 1 salvage logging	management	growth	Aboveground carbon sequestration (Mg ha^-1 yr^-1)	adult trees	all	all	3	0	-	3	1	-	0	0	0.0705329	0.00783699
2	-121.267	40.0833	North-Central America	USA	Longville, California	1341	Mediterranean	813	-0.75	18.8	-0.75	18.8	Mixed	2000	2010	10	fire	natural	biomass reduction	binary variable 0 no salvage logging or 1 salvage logging	management	growth	Aboveground carbon sequestration (Mg ha^-1 yr^-1)	understory	all	all	3	0	-	3	1	-	0.518182	0.128571	0.662338	0.319481
2	-121.267	40.0833	North-Central America	USA	Longville, California	1341	Mediterranean	813	-0.75	18.8	-0.75	18.8	Mixed	2000	2010	10	fire	natural	biomass reduction	binary variable 0 no fire post planting or 1 fire post planting	management	growth	Aboveground carbon sequestration (Mg ha^-1 yr^-1)	adult trees	all	all	3	0	-	3	1	-	0.0705329	0.00783699	0.52116	0.141066
3	92.96	7.8	Asia	India	Nicobar Islands	45	Tropical	3800	25.2	26.1	25.2	26.1	Natural	2004	2011	7	flood	natural	severity	binary variable, 1 = lost treat, 0 = retained contrl	natural	abundance	Basal area	adult trees	all	all	29	0	-	33	1	-	14.5	3.78	2.07	2.93
3	92.96	7.8	Asia	India	Nicobar Islands	45	Tropical	3800	25.2	26.1	25.2	26.1	Natural	2004	2011	7	flood	natural	severity	binary variable, 1 = lost treat, 0 = retained contrl	natural	diversity	number of species per plot	adult trees	all	all	29	0	-	33	1	-	15.61	6.95	5.45	3.81
3	92.96	7.8	Asia	India	Nicobar Islands	45	Tropical	3800	25.2	26.1	25.2	26.1	Natural	2004	2011	7	flood	natural	severity	binary variable, 1 = lost treat, 0 = retained contrl	natural	diversity	Shannon index diversity	adult trees	all	all	29	0	-	33	1	-	1.57	0.68	1.15	0.78
4	-87.3836	46.0465	North-Central America	USA	Gwinn, Michigan	290	Temperate	724	-13	24	-13	24	Planted	-	-	40	logging	management	severity	binary variable, 0 = SOH stem only harvest, 1 = WTH whole tree harvest	management	diversity	no. species	adult trees	all	native	14	0	-	15	1	-	3.5	1.35	3.5	1.1
4	-87.3836	46.0465	North-Central America	USA	Gwinn, Michigan	293	Temperate	724	-13	24	-13	24	Planted	-	-	40	logging	management	severity	binary variable, 0 = SOH stem only harvest, 1 = WTH whole tree harvest	management	diversity	no. specie in the overstory	adult trees	all	native	5	0	-	5	1	-	2.8	1.5	2.85	1.5
4	-87.3836	46.0465	North-Central America	USA	Gwinn, Michigan	291	Temperate	724	-13	24	-13	24	Planted	-	-	40	logging	management	severity	binary variable, 0 = SOH stem only harvest, 1 = WTH whole tree harvest	management	abundance	Aspen basal area index %	adult trees	Populus	native	14	0	-	15	1	-	0.92	0.12	0.94	0.05
4	-87.3836	46.0465	North-Central America	USA	Gwinn, Michigan	292	Temperate	724	-13	24	-13	24	Planted	-	-	40	logging	management	severity	binary variable, 0 = SOH stem only harvest, 1 = WTH whole tree harvest	management	abundance	canopy closure %	adult trees	all	native	14	0	-	15	1	-	63.12	29.15	65.2	29.35
4	-87.3836	46.0465	North-Central America	USA	Gwinn, Michigan	294	Temperate	724	-13	24	-13	24	Planted	-	-	40	logging	management	severity	binary variable, 0 = SOH stem only harvest, 1 = WTH whole tree harvest	management	diversity	no. specie in the understory	all	all	native	5	0	-	5	1	-	5.3	2.25	6	2.25
4	-87.3836	46.0465	North-Central America	USA	Gwinn, Michigan	290	Temperate	724	-13	24	-13	24	Planted	-	-	40	logging	management	severity	binary variable, 0 = SOH stem only harvest, 1 = WTH whole tree harvest	management	diversity	no. species	understory	all	native	14	0	-	15	1	-	5.76	2.665	6.74	1.675
5	49.1921	10.6851	Europe	Germany	Munich	432.25	Temperate	775.875	-1.475	17.175	-1.475	17.175	Natural	1976	1979	3	drought	natural	diversity	Mixed (2 species) or pure (1 species) stands of each species	management	resilience	Resilience (Rs), calculated as BAI from post-drought years divided by BAI from pre-drought years	adult trees	Picea abies	native	10	1	-	10	2	-	1.09085	0.29793	0.982311	0.17612
5	49.1921	10.6851	Europe	Germany	Munich	432.25	Temperate	775.875	-1.475	17.175	-1.475	17.175	Natural	1976	1979	3	drought	natural	diversity	Mixed (2 species) or pure (1 species) stands of each species	management	resilience	Resilience (Rs), calculated as BAI from post-drought years divided by BAI from pre-drought years	adult trees	Fagus sylvatica	native	10	1	-	10	2	-	1.04447	0.304028	0.949767	0.242941
5	49.1921	10.6851	Europe	Germany	Munich	432.25	Temperate	775.875	-1.475	17.175	-1.475	17.175	Natural	1976	1979	3	drought	natural	diversity	Mixed (2 species) or pure (1 species) stands of each species	management	resilience	Resilience (Rs), calculated as BAI from post-drought years divided by BAI from pre-drought years	adult trees	Quercus petraea	native	10	1	-	10	2	-	0.996602	0.169575	1.05346	0.24014
6	-71.6043	-41.4221	South America	Argentina	San Carlos de Bariloche	1225	Temperate	1700	2	14	14	2	Natural	1999	2006	7	fire	natural	second disturbance	Herbivory: Cow and hare herbivory 0 no herbivory, 1 one herbivore, 2 two herbivores	management	abundance	percentage cover of all vascular species	vines	all	all	25	0	-	25	2	-	6.1157	2.80992	1.65289	0.330579
6	-71.6043	-41.4221	South America	Argentina	San Carlos de Bariloche	1225	Temperate	1700	2	14	14	2	Natural	1999	2006	7	fire	natural	second disturbance	Herbivory: Cow and hare herbivory 0 no herbivory, 1 one herbivore, 2 two herbivores	management	abundance	percentage cover of all vascular species	woody	all	all	25	0	-	25	2	-	42.9787	10.6383	21.7021	6.38298
6	-71.6043	-41.4221	South America	Argentina	San Carlos de Bariloche	1225	Temperate	1700	2	14	14	2	Natural	1999	2006	7	fire	natural	second disturbance	Herbivory: Cow and hare herbivory 0 no herbivory, 1 one herbivore, 2 two herbivores	management	growth	average plant height of woody and climber species	all	all	all	25	0	-	25	2	-	83.3333	10.274	46.7641	3.34029
6	-71.6043	-41.4221	South America	Argentina	San Carlos de Bariloche	1225	Temperate	1700	2	14	14	2	Natural	1999	2006	7	fire	natural	second disturbance	Herbivory: Cow and hare herbivory 0 no herbivory, 1 one herbivore, 2 two herbivores	management	abundance	percentage cover of all vascular species	graminoids	all	all	25	0	-	25	2	-	7.17949	3.07692	4.10256	2.22222
6	-71.6043	-41.4221	South America	Argentina	San Carlos de Bariloche	1225	Temperate	1700	2	14	14	2	Natural	1999	2006	7	fire	natural	second disturbance	Herbivory: Hare herbivory only0 no herbivory, 1 one herbivore, 2 two herbivores	management	abundance	percentage cover of all vascular species	woody	all	all	25	0	-	25	1	-	42.9787	10.6383	30.6383	9.3617
6	-71.6043	-41.4221	South America	Argentina	San Carlos de Bariloche	1225	Temperate	1700	2	14	14	2	Natural	1999	2006	7	fire	natural	second disturbance	Herbivory: Cow herbivory only, 0 no herbivory, 1 one herbivore, 2 two herbivores	management	growth	average plant height of woody and climber species	all	all	all	5	0	-	5	1	-	83.3333	10.274	62.0042	6.68058
6	-71.6043	-41.4221	South America	Argentina	San Carlos de Bariloche	1225	Temperate	1700	2	14	14	2	Natural	1999	2006	7	fire	natural	second disturbance	Herbivory: Cow and hare herbivory 0 no herbivory, 1 one herbivore, 2 two herbivores	management	abundance	percentage cover of all vascular species	all	all	all	25	0	-	25	2	-	98.8235	11.5294	74.0664	6.09959
6	-71.6043	-41.4221	South America	Argentina	San Carlos de Bariloche	1225	Temperate	1700	2	14	14	2	Natural	1999	2006	7	fire	natural	second disturbance	Herbivory: Hare herbivory only0 no herbivory, 1 one herbivore, 2 two herbivores	management	abundance	percentage cover of all vascular species	all	all	all	25	0	-	25	1	-	98.8235	11.5294	84	14.8235
6	-71.6043	-41.4221	South America	Argentina	San Carlos de Bariloche	1225	Temperate	1700	2	14	14	2	Natural	1999	2006	7	fire	natural	second disturbance	Herbivory: Hare herbivory only0 no herbivory, 1 one herbivore, 2 two herbivores	management	abundance	percentage cover of all vascular species	forbs	all	all	25	0	-	25	1	-	41.8605	6.58915	36.8217	6.97674
6	-71.6043	-41.4221	South America	Argentina	San Carlos de Bariloche	1225	Temperate	1700	2	14	14	2	Natural	1999	2006	7	fire	natural	second disturbance	Herbivory: Cow herbivory only, 0 no herbivory, 1 one herbivore, 2 two herbivores	management	abundance	percentage cover of all vascular species	graminoids	all	all	5	0	-	5	1	-	7.17949	3.07692	6.32479	1.53846
6	-71.6043	-41.4221	South America	Argentina	San Carlos de Bariloche	1225	Temperate	1700	2	14	14	2	Natural	1999	2006	7	fire	natural	second disturbance	Herbivory: Hare herbivory only0 no herbivory, 1 one herbivore, 2 two herbivores	management	growth	average plant height of woody and climber species	all	all	all	25	0	-	25	1	-	83.3333	10.274	74.6575	10.0457
6	-71.6043	-41.4221	South America	Argentina	San Carlos de Bariloche	1225	Temperate	1700	2	14	14	2	Natural	1999	2006	7	fire	natural	second disturbance	Herbivory: Cow herbivory only, 0 no herbivory, 1 one herbivore, 2 two herbivores	management	abundance	percentage cover of all vascular species	forbs	all	all	5	0	-	5	1	-	41.8605	6.58915	37.5969	4.26357
6	-71.6043	-41.4221	South America	Argentina	San Carlos de Bariloche	1225	Temperate	1700	2	14	14	2	Natural	1999	2006	7	fire	natural	second disturbance	Herbivory: Hare herbivory only0 no herbivory, 1 one herbivore, 2 two herbivores	management	abundance	percentage cover of all vascular species	graminoids	all	all	25	0	-	25	1	-	7.17949	3.07692	6.66667	2.22222
6	-71.6043	-41.4221	South America	Argentina	San Carlos de Bariloche	1225	Temperate	1700	2	14	14	2	Natural	1999	2006	7	fire	natural	second disturbance	Herbivory: Cow herbivory only, 0 no herbivory, 1 one herbivore, 2 two herbivores	management	abundance	percentage cover of all vascular species	all	all	all	5	0	-	5	1	-	98.8235	11.5294	98.1743	8.13278
6	-71.6043	-41.4221	South America	Argentina	San Carlos de Bariloche	1225	Temperate	1700	2	14	14	2	Natural	1999	2006	7	fire	natural	second disturbance	Herbivory: Cow herbivory only, 0 no herbivory, 1 one herbivore, 2 two herbivores	management	abundance	percentage cover of all vascular species	woody	all	all	5	0	-	5	1	-	42.9787	10.6383	42.9787	7.65957
6	-71.6043	-41.4221	South America	Argentina	San Carlos de Bariloche	1225	Temperate	1700	2	14	14	2	Natural	1999	2006	7	fire	natural	second disturbance	Herbivory: Cow and hare herbivory 0 no herbivory, 1 one herbivore, 2 two herbivores	management	abundance	percentage cover of all vascular species	forbs	all	all	25	0	-	25	2	-	41.8605	6.58915	46.5116	8.13953
6	-71.6043	-41.4221	South America	Argentina	San Carlos de Bariloche	1225	Temperate	1700	2	14	14	2	Natural	1999	2006	7	fire	natural	second disturbance	Herbivory: Hare herbivory only0 no herbivory, 1 one herbivore, 2 two herbivores	management	abundance	percentage cover of all vascular species	vines	all	all	25	0	-	25	1	-	6.1157	2.80992	8.92562	3.47107
6	-71.6043	-41.4221	South America	Argentina	San Carlos de Bariloche	1225	Temperate	1700	2	14	14	2	Natural	1999	2006	7	fire	natural	second disturbance	Herbivory: Cow herbivory only, 0 no herbivory, 1 one herbivore, 2 two herbivores	management	abundance	percentage cover of all vascular species	vines	all	all	5	0	-	5	1	-	6.1157	2.80992	11.5702	3.30579
7	9.93333	49.7833	Europe	Germany	Wurzburg	438	Temperate	646	0.3	18.7	0.3	18.7	Planted	2003	2008	5	drought	natural	moisture gradient	Two separate plantations, treat wet, control dry	natural	resilience	resilience (Rs) of annual height increment	adult trees	Pseudotsuga menziesii	native	38	181	-	95	240	-	0.97	0	0.94	0.01
7	9.93333	49.7833	Europe	Germany	Wurzburg	438	Temperate	646	0.3	18.7	0.3	18.7	Planted	2003	2008	5	drought	natural	moisture gradient	Two separate plantations, 1 wet, 1 dry	natural	resilience	resilience (Rs) of annual BA increment	adult trees	Pseudotsuga menziesii	native	38	181	-	95	240	-	1.01	0.01	1	0.01
7	9.93333	49.7833	Europe	Germany	Wurzburg	438	Temperate	646	0.3	18.7	0.3	18.7	Planted	2003	2008	5	drought	natural	moisture gradient	Two separate plantations, 1 wet, 1 dry	natural	resilience	resilience (Rs) of annual volume increment	adult trees	Pseudotsuga menziesii	native	38	181	-	95	240	-	0.95	0.01	0.98	0.01
7	9.93333	49.7833	Europe	Germany	Wurzburg	438	Temperate	646	0.3	18.7	0.3	18.7	Planted	2003	2008	5	drought	natural	moisture gradient	Two separate plantations, 1 wet, 1 dry	natural	resilience	resistance (Rt) of annual BA increment	adult trees	Pseudotsuga menziesii	native	38	181	-	95	240	-	0.71	0.01	0.85	0.01
7	9.93333	49.7833	Europe	Germany	Wurzburg	438	Temperate	646	0.3	18.7	0.3	18.7	Planted	2003	2008	5	drought	natural	moisture gradient	Two separate plantations, 1 wet, 1 dry	natural	resilience	resistance (Rt) of annual volume increment	adult trees	Pseudotsuga menziesii	native	38	181	-	95	240	-	0.69	0.01	0.89	0.01
7	9.93333	49.7833	Europe	Germany	Wurzburg	438	Temperate	646	0.3	18.7	0.3	18.7	Planted	2003	2008	5	drought	natural	moisture gradient	Two separate plantations, 1 wet, 1 dry	natural	resilience	resistance (Rt) of annual height increment	adult trees	Pseudotsuga menziesii	native	38	181	-	95	240	-	0.65	0.02	0.95	0.01
8	-93.1534	47.1012	North-Central America	USA	Grand Rapids, Minnesota	400	Temperate	700	-13.2	20.1	-13.2	20.1	Mixed	Multiple	Multiple	5	wind	natural	second disturbance	nine sites with different accumulated disturbance severities, low herbivory control, high herbivory treat	natural	resilience	resilience (Rs) calculated using 5 year pds surrounding the disturbance event	adult trees	Populus tremuloides	native	5	19.48	2.92	4	51.75	18.7	1.21	0.48	0.68	0.19
8	-93.1534	47.1012	North-Central America	USA	Grand Rapids, Minnesota	400	Temperate	700	-13.2	20.1	-13.2	20.1	Mixed	Multiple	Multiple	5	wind	natural	second disturbance	nine sites with different accumulated disturbance severities, low herbivory control, high herbivory treat	natural	resilience	resilience (Rs) calculated using 5 year pds surrounding the disturbance event	adult trees	Abies balsamea	native	5	14.68	3.09	3	69.07	26.28	1.42	0.25	1.21	0.07
9	-78.9746	41.65	North-Central America	USA	Kane, Pennsylvania	600	Temperate	1050	-4.25	20.85	-4.25	20.85	Natural	1994	2004	10	logging	management	biomass reduction	binary variable, both include shelterwood clearing, 0 no herbicide control 1 herbicide treat	management	abundance	abundance	pteridophytes	Dryopteris intermedia	native	10	0	-	10	1	-	9.2	2.36	1.5	0.45
9	-78.9746	41.65	North-Central America	USA	Kane, Pennsylvania	600	Temperate	1050	-4.25	20.85	-4.25	20.85	Natural	1994	2004	10	logging	management	biomass reduction	binary variable, both include shelterwood clearing, 0 no herbicide control 1 herbicide treat	management	abundance	abundance	pteridophytes	Thelypteris noveboracensis	native	10	0	-	10	1	-	5.6	2.02	1.1	0.5
9	-78.9746	41.65	North-Central America	USA	Kane, Pennsylvania	600	Temperate	1050	-4.25	20.85	-4.25	20.85	Natural	1994	2004	10	logging	management	biomass reduction	binary variable, both include shelterwood clearing, 0 no herbicide control 1 herbicide treat	management	abundance	abundance	adult trees	Fagus grandifolia	native	10	0	-	10	1	-	1.8	0.4	0.4	0.1
9	-78.9746	41.65	North-Central America	USA	Kane, Pennsylvania	600	Temperate	1050	-4.25	20.85	-4.25	20.85	Natural	1994	2004	10	logging	management	biomass reduction	binary variable, both include shelterwood clearing, 0 no herbicide control 1 herbicide treat	management	abundance	abundance	seedlings	Amelanchier arborea	native	10	0	-	10	1	-	0.9	0.4	0.3	0.1
9	-78.9746	41.65	North-Central America	USA	Kane, Pennsylvania	600	Temperate	1050	-4.25	20.85	-4.25	20.85	Natural	1994	2004	10	logging	management	biomass reduction	binary variable, both include shelterwood clearing, 0 no herbicide control 1 herbicide treat	management	abundance	abundance	adult trees	Prunus pensylvanica	native	10	0	-	10	1	-	0.03	0.03	0.01	0.01
9	-78.9746	41.65	North-Central America	USA	Kane, Pennsylvania	600	Temperate	1050	-4.25	20.85	-4.25	20.85	Natural	1994	2004	10	logging	management	biomass reduction	binary variable, both include shelterwood clearing, 0 no herbicide control 1 herbicide treat	management	abundance	abundance	adult trees	Betula lenta	native	10	0	-	10	1	-	2.2	1.2	1	0.7
9	-78.9746	41.65	North-Central America	USA	Kane, Pennsylvania	600	Temperate	1050	-4.25	20.85	-4.25	20.85	Natural	1994	2004	10	logging	management	biomass reduction	binary variable, both include shelterwood clearing, 0 no herbicide control 1 herbicide treat	management	abundance	abundance	seedlings	Fagus grandifolia	native	10	0	-	10	1	-	3.2	0.9	1.6	0.3
9	-78.9746	41.65	North-Central America	USA	Kane, Pennsylvania	600	Temperate	1050	-4.25	20.85	-4.25	20.85	Natural	1994	2004	10	logging	management	biomass reduction	binary variable, both include shelterwood clearing, 0 no herbicide control 1 herbicide treat	management	abundance	abundance	seedlings	Ilex montana	native	10	0	-	10	1	-	0.2	0.1	0.1	0.08
9	-78.9746	41.65	North-Central America	USA	Kane, Pennsylvania	600	Temperate	1050	-4.25	20.85	-4.25	20.85	Natural	1994	2004	10	logging	management	biomass reduction	binary variable, both include shelterwood clearing, 0 no herbicide control 1 herbicide treat	management	abundance	abundance	pteridophytes	Lycopodium annotinum	native	10	0	-	10	1	-	1	0.67	0.7	0.44
9	-78.9746	41.65	North-Central America	USA	Kane, Pennsylvania	600	Temperate	1050	-4.25	20.85	-4.25	20.85	Natural	1994	2004	10	logging	management	biomass reduction	binary variable, both include shelterwood clearing, 0 no herbicide control 1 herbicide treat	management	abundance	abundance	pteridophytes	Lycopodium lucidulum	native	10	0	-	10	1	-	1.4	0.72	1	0.49
9	-78.9746	41.65	North-Central America	USA	Kane, Pennsylvania	600	Temperate	1050	-4.25	20.85	-4.25	20.85	Natural	1994	2004	10	logging	management	biomass reduction	binary variable, both include shelterwood clearing, 0 no herbicide control 1 herbicide treat	management	abundance	abundance	pteridophytes	Dennstaedtia punctilobula	native	10	0	-	10	1	-	17	7.4	12.4	3.75
9	-78.9746	41.65	North-Central America	USA	Kane, Pennsylvania	600	Temperate	1050	-4.25	20.85	-4.25	20.85	Natural	1994	2004	10	logging	management	biomass reduction	binary variable, both include shelterwood clearing, 0 no herbicide control 1 herbicide treat	management	abundance	abundance	seedlings	Magnolia acuminata	native	10	0	-	10	1	-	0.4	0.2	0.3	0.2
9	-78.9746	41.65	North-Central America	USA	Kane, Pennsylvania	600	Temperate	1050	-4.25	20.85	-4.25	20.85	Natural	1994	2004	10	logging	management	biomass reduction	binary variable, both include shelterwood clearing, 0 no herbicide control 1 herbicide treat	management	abundance	abundance	forbs	Oxalis montana	native	10	0	-	10	1	-	1.2	0.32	0.9	0.27
9	-78.9746	41.65	North-Central America	USA	Kane, Pennsylvania	600	Temperate	1050	-4.25	20.85	-4.25	20.85	Natural	1994	2004	10	logging	management	biomass reduction	binary variable, both include shelterwood clearing, 0 no herbicide control 1 herbicide treat	management	abundance	abundance	adult trees	Acer pensylvanicum	native	10	0	-	10	1	-	0.6	0.4	0.5	0.3
9	-78.9746	41.65	North-Central America	USA	Kane, Pennsylvania	600	Temperate	1050	-4.25	20.85	-4.25	20.85	Natural	1994	2004	10	logging	management	biomass reduction	binary variable, both include shelterwood clearing, 0 no herbicide control 1 herbicide treat	management	abundance	abundance	adult trees	Magnolia acuminata	native	10	0	-	10	1	-	0.02	0.02	0	0
9	-78.9746	41.65	North-Central America	USA	Kane, Pennsylvania	600	Temperate	1050	-4.25	20.85	-4.25	20.85	Natural	1994	2004	10	logging	management	biomass reduction	binary variable, both include shelterwood clearing, 0 no herbicide control 1 herbicide treat	management	abundance	abundance	forbs	Coptis trifolia	native	10	0	-	10	1	-	0.1	0.07	0.1	0.12
9	-78.9746	41.65	North-Central America	USA	Kane, Pennsylvania	600	Temperate	1050	-4.25	20.85	-4.25	20.85	Natural	1994	2004	10	logging	management	biomass reduction	binary variable, both include shelterwood clearing, 0 no herbicide control 1 herbicide treat	management	abundance	abundance	forbs	Trientalis borealis	native	10	0	-	10	1	-	0.1	0.04	0.1	0.04
9	-78.9746	41.65	North-Central America	USA	Kane, Pennsylvania	600	Temperate	1050	-4.25	20.85	-4.25	20.85	Natural	1994	2004	10	logging	management	biomass reduction	binary variable, both include shelterwood clearing, 0 no herbicide control 1 herbicide treat	management	abundance	abundance	forbs	Erythronium americanum	native	10	0	-	10	1	-	3.3	1.53	4.2	1.86
9	-78.9746	41.65	North-Central America	USA	Kane, Pennsylvania	600	Temperate	1050	-4.25	20.85	-4.25	20.85	Natural	1994	2004	10	logging	management	biomass reduction	binary variable, both include shelterwood clearing, 0 no herbicide control 1 herbicide treat	management	abundance	abundance	pteridophytes	Lycopodium obscurum	native	10	0	-	10	1	-	5.9	2.39	8.5	2.9
9	-78.9746	41.65	North-Central America	USA	Kane, Pennsylvania	600	Temperate	1050	-4.25	20.85	-4.25	20.85	Natural	1994	2004	10	logging	management	biomass reduction	binary variable, both include shelterwood clearing, 0 no herbicide control 1 herbicide treat	management	abundance	abundance	adult trees	Acer rubrum	native	10	0	-	10	1	-	0.2	0.1	0.3	0.2
9	-78.9746	41.65	North-Central America	USA	Kane, Pennsylvania	600	Temperate	1050	-4.25	20.85	-4.25	20.85	Natural	1994	2004	10	logging	management	biomass reduction	binary variable, both include shelterwood clearing, 0 no herbicide control 1 herbicide treat	management	abundance	abundance	forbs	Viola spp.	native	10	0	-	10	1	-	1.4	0.65	2.3	0.74
9	-78.9746	41.65	North-Central America	USA	Kane, Pennsylvania	600	Temperate	1050	-4.25	20.85	-4.25	20.85	Natural	1994	2004	10	logging	management	biomass reduction	binary variable, both include shelterwood clearing, 0 no herbicide control 1 herbicide treat	management	abundance	abundance	seedlings	Liriodendron tulipifera	native	10	0	-	10	1	-	0.3	0.2	0.5	0.3
9	-78.9746	41.65	North-Central America	USA	Kane, Pennsylvania	600	Temperate	1050	-4.25	20.85	-4.25	20.85	Natural	1994	2004	10	logging	management	biomass reduction	binary variable, both include shelterwood clearing, 0 no herbicide control 1 herbicide treat	management	abundance	abundance	forbs	Panax trifolius	native	10	0	-	10	1	-	0.1	0.03	0.2	0.13
9	-78.9746	41.65	North-Central America	USA	Kane, Pennsylvania	600	Temperate	1050	-4.25	20.85	-4.25	20.85	Natural	1994	2004	10	logging	management	biomass reduction	binary variable, both include shelterwood clearing, 0 no herbicide control 1 herbicide treat	management	abundance	abundance	forbs	Rubus hispidus	native	10	0	-	10	1	-	0.1	0.07	0.2	0.14
9	-78.9746	41.65	North-Central America	USA	Kane, Pennsylvania	600	Temperate	1050	-4.25	20.85	-4.25	20.85	Natural	1994	2004	10	logging	management	biomass reduction	binary variable, both include shelterwood clearing, 0 no herbicide control 1 herbicide treat	management	abundance	abundance	forbs	Trillium spp.	native	10	0	-	10	1	-	0.2	0.08	0.4	0.14
9	-78.9746	41.65	North-Central America	USA	Kane, Pennsylvania	600	Temperate	1050	-4.25	20.85	-4.25	20.85	Natural	1994	2004	10	logging	management	biomass reduction	binary variable, both include shelterwood clearing, 0 no herbicide control 1 herbicide treat	management	abundance	abundance	seedlings	Acer pensylvanicum	native	10	0	-	10	1	-	0.9	0.3	2.1	1
9	-78.9746	41.65	North-Central America	USA	Kane, Pennsylvania	600	Temperate	1050	-4.25	20.85	-4.25	20.85	Natural	1994	2004	10	logging	management	biomass reduction	binary variable, both include shelterwood clearing, 0 no herbicide control 1 herbicide treat	management	abundance	abundance	graminoids	Brachyelytrum erectum	native	10	0	-	10	1	-	2	0.95	4.9	2.05
9	-78.9746	41.65	North-Central America	USA	Kane, Pennsylvania	600	Temperate	1050	-4.25	20.85	-4.25	20.85	Natural	1994	2004	10	logging	management	biomass reduction	binary variable, both include shelterwood clearing, 0 no herbicide control 1 herbicide treat	management	abundance	abundance	shrubs	Rubus spp.	native	10	0	-	10	1	-	3.9	1.18	9.9	2.84
9	-78.9746	41.65	North-Central America	USA	Kane, Pennsylvania	600	Temperate	1050	-4.25	20.85	-4.25	20.85	Natural	1994	2004	10	logging	management	biomass reduction	binary variable, both include shelterwood clearing, 0 no herbicide control 1 herbicide treat	management	abundance	abundance	graminoids	Carex spp.	native	10	0	-	10	1	-	1.6	0.83	4.7	0.88
9	-78.9746	41.65	North-Central America	USA	Kane, Pennsylvania	600	Temperate	1050	-4.25	20.85	-4.25	20.85	Natural	1994	2004	10	logging	management	biomass reduction	binary variable, both include shelterwood clearing, 0 no herbicide control 1 herbicide treat	management	abundance	abundance	forbs	Uvularia sessilifolia	native	10	0	-	10	1	-	0.4	0.15	1.2	0.38
9	-78.9746	41.65	North-Central America	USA	Kane, Pennsylvania	600	Temperate	1050	-4.25	20.85	-4.25	20.85	Natural	1994	2004	10	logging	management	biomass reduction	binary variable, both include shelterwood clearing, 0 no herbicide control 1 herbicide treat	management	abundance	abundance	forbs	Medeola virginiana	native	10	0	-	10	1	-	0.6	0.11	1.8	0.38
9	-78.9746	41.65	North-Central America	USA	Kane, Pennsylvania	600	Temperate	1050	-4.25	20.85	-4.25	20.85	Natural	1994	2004	10	logging	management	biomass reduction	binary variable, both include shelterwood clearing, 0 no herbicide control 1 herbicide treat	management	abundance	abundance	seedlings	Tsuga canadensis	native	10	0	-	10	1	-	0.09	0.04	0.3	0.2
9	-78.9746	41.65	North-Central America	USA	Kane, Pennsylvania	600	Temperate	1050	-4.25	20.85	-4.25	20.85	Natural	1994	2004	10	logging	management	biomass reduction	binary variable, both include shelterwood clearing, 0 no herbicide control 1 herbicide treat	management	abundance	abundance	seedlings	Betula lenta	native	10	0	-	10	1	-	2.7	0.8	9.2	2.2
9	-78.9746	41.65	North-Central America	USA	Kane, Pennsylvania	600	Temperate	1050	-4.25	20.85	-4.25	20.85	Natural	1994	2004	10	logging	management	biomass reduction	binary variable, both include shelterwood clearing, 0 no herbicide control 1 herbicide treat	management	abundance	abundance	forbs	Maianthemum canadense	native	10	0	-	10	1	-	0.7	0.17	2.5	1.08
9	-78.9746	41.65	North-Central America	USA	Kane, Pennsylvania	600	Temperate	1050	-4.25	20.85	-4.25	20.85	Natural	1994	2004	10	logging	management	biomass reduction	binary variable, both include shelterwood clearing, 0 no herbicide control 1 herbicide treat	management	abundance	abundance	seedlings	Prunus serotina	native	10	0	-	10	1	-	92.9	11.6	333	42.7
9	-78.9746	41.65	North-Central America	USA	Kane, Pennsylvania	600	Temperate	1050	-4.25	20.85	-4.25	20.85	Natural	1994	2004	10	logging	management	biomass reduction	binary variable, both include shelterwood clearing, 0 no herbicide control 1 herbicide treat	management	abundance	abundance	pteridophytes	Lycopodium complanatum	native	10	0	-	10	1	-	0.3	0.12	1.1	0.76
9	-78.9746	41.65	North-Central America	USA	Kane, Pennsylvania	600	Temperate	1050	-4.25	20.85	-4.25	20.85	Natural	1994	2004	10	logging	management	biomass reduction	binary variable, both include shelterwood clearing, 0 no herbicide control 1 herbicide treat	management	abundance	abundance	seedlings	Acer rubrum	native	10	0	-	10	1	-	35.3	5.8	139.2	17.8
9	-78.9746	41.65	North-Central America	USA	Kane, Pennsylvania	600	Temperate	1050	-4.25	20.85	-4.25	20.85	Natural	1994	2004	10	logging	management	biomass reduction	binary variable, both include shelterwood clearing, 0 no herbicide control 1 herbicide treat	management	abundance	abundance	forbs	Mitchella repens	native	10	0	-	10	1	-	0.1	0.04	0.4	0.11
9	-78.9746	41.65	North-Central America	USA	Kane, Pennsylvania	600	Temperate	1050	-4.25	20.85	-4.25	20.85	Natural	1994	2004	10	logging	management	biomass reduction	binary variable, both include shelterwood clearing, 0 no herbicide control 1 herbicide treat	management	abundance	abundance	seedlings	Acer saccharum	native	10	0	-	10	1	-	0.03	0.03	0.2	0.1
9	-78.9746	41.65	North-Central America	USA	Kane, Pennsylvania	600	Temperate	1050	-4.25	20.85	-4.25	20.85	Natural	1994	2004	10	logging	management	biomass reduction	binary variable, both include shelterwood clearing, 0 no herbicide control 1 herbicide treat	management	abundance	abundance	seedlings	Prunus pensylvanica	native	10	0	-	10	1	-	0.2	0.2	1.5	0.5
9	-78.9746	41.65	North-Central America	USA	Kane, Pennsylvania	600	Temperate	1050	-4.25	20.85	-4.25	20.85	Natural	1994	2004	10	logging	management	biomass reduction	binary variable, both include shelterwood clearing, 0 no herbicide control 1 herbicide treat	management	abundance	abundance	adult trees	Prunus serotina	native	10	0	-	10	1	-	0.03	0.03	0.6	0.5
9	-78.9746	41.65	North-Central America	USA	Kane, Pennsylvania	600	Temperate	1050	-4.25	20.85	-4.25	20.85	Natural	1994	2004	10	logging	management	biomass reduction	binary variable, both include shelterwood clearing, 0 no herbicide control 1 herbicide treat	management	abundance	abundance	graminoids	Danthonia compressa	native	10	0	-	10	1	-	0.1	0.08	3.8	1.28
10	-105.377	39.712	North-Central America	USA	Denver, CO	2000	Temperate	422	-0.6	23.1	-0.6	23.1	Natural	2000	2011	11	fire	natural	moisture gradient	comparing two sites at different elevations, assuming moisture is higher at higher elevation	natural	abundance	seedling density (stems/ha)	seedlings	Pinus ponderosa	native	50	1936	250	50	2175	60	35	16	14	6
10	-105.377	39.712	North-Central America	USA	Denver, CO	2000	Temperate	422	-0.6	23.1	-0.6	23.1	Natural	2000	2011	11	fire	natural	moisture gradient	comparing two sites at different elevations, assuming moisture is higher at higher elevation	natural	abundance	ratio of stems/ha before and after fire	all	all	native	50	1936	250	50	2175	60	2.654	49.519	1.325	41.865
10	-105.377	39.712	North-Central America	USA	Denver, CO	2000	Temperate	422	-0.6	23.1	-0.6	23.1	Natural	2000	2011	11	fire	natural	moisture gradient	comparing two sites at different elevations, assuming moisture is higher at higher elevation	natural	abundance	seedling density (stems/ha)	seedlings	Pseudotsuga menziesii	native	50	1936	250	50	2175	60	2	2	38	23
11	-46.75	-13.6445	South America	Brazil	Iaciara	450	Tropical	1150	21.9	24	24	21.9	Natural	Multiple	2005	0.1	clearing	management	severity	time under grazing, low short high long	management	diversity	species richness at #stems = 581 (max for old plots)	adult trees	all	all	8	6	-	3	40	-	39.971	4.8	17.979	5.351
11	-46.75	-13.6445	South America	Brazil	Iaciara	450	Tropical	1150	21.9	24	24	21.9	Natural	Multiple	2005	0.1	clearing	management	severity	time under grazing, low short high long	management	abundance	stems/m2	adult trees	all	all	8	6	-	3	40	-	0.366499	0.103383	0.340336	0.238669
12	-42.2807	-22.5291	South America	Brazil	Casimiro de Abreu	120	Tropical	1900	14	21.2	21.2	14	Natural	Multiple	2016	36	clearing	management	second disturbance	fire used as management technique prior to pasture abandonment	management	abundance	Aboveground biomass carbon	adult trees	all	native	9	0	-	9	1	-	42.7419	8.06452	26.6129	4.03226
12	-42.2807	-22.5291	South America	Brazil	Casimiro de Abreu	120	Tropical	1900	14	21.2	21.2	14	Natural	Multiple	2016	36	clearing	management	second disturbance	fire used as management technique prior to pasture abandonment	management	abundance	Leaf area index	adult trees	all	native	9	0	-	9	1	-	2.71134	0.896907	2.03093	0.907216
12	-42.2807	-22.5291	South America	Brazil	Casimiro de Abreu	120	Tropical	1900	14	21.2	21.2	14	Natural	Multiple	2016	36	clearing	management	second disturbance	fire used as management technique prior to pasture abandonment, 0 no fire, 1 fire	management	abundance	overstory stem density (stems per hectare)	adult trees	all	native	9	0	-	9	1	-	1959.04	115.92	1495.36	139.104
12	-42.2807	-22.5291	South America	Brazil	Casimiro de Abreu	120	Tropical	1900	14	21.2	21.2	14	Natural	Multiple	2016	36	clearing	management	second disturbance	fire used as management technique prior to pasture abandonment	management	change	Response Ratio (similarity to old-growth forest) - Aboveground Biomass	adult trees	all	native	9	0	-	9	1	-	-1.59157	0.252907	-2.10174	0.292151
12	-42.2807	-22.5291	South America	Brazil	Casimiro de Abreu	120	Tropical	1900	14	21.2	21.2	14	Natural	Multiple	2016	36	clearing	management	second disturbance	fire used as management technique prior to pasture abandonment	management	change	Response Ratio (similarity to old-growth forest) - leaf area index	adult trees	all	native	9	0	-	9	1	-	-0.606105	0.252907	-0.898256	0.296512
12	-42.2807	-22.5291	South America	Brazil	Casimiro de Abreu	120	Tropical	1900	14	21.2	21.2	14	Natural	Multiple	2016	36	clearing	management	second disturbance	fire used as management technique prior to pasture abandonment	management	change	Response Ratio (similarity to old-growth forest) - Overstory richness	adult trees	all	native	9	0	-	9	1	-	-1.05087	0.257267	-2.09738	0.296512
12	-42.2807	-22.5291	South America	Brazil	Casimiro de Abreu	120	Tropical	1900	14	21.2	21.2	14	Natural	Multiple	2016	36	clearing	management	second disturbance	fire used as management technique prior to pasture abandonment	management	change	Response Ratio (similarity to old-growth forest) - Understory richness	seedlings	all	native	9	0	-	9	1	-	-0.484012	0.252907	-1.40407	0.28343
13	11.6357	48.7368	Europe	Germany	Nuremberg	525	Temperate	797	-0.6	18.2	-0.6	18.2	Planted	2003	2006	3	drought	natural	moisture gradient	used two sites that differed in their average precipitation (Arnstein, low control, and Wasserberg, high treat)	natural	resilience	Resistence (Rt) for Delta13C with 3 year buffer on either side of disturbance year	adult trees	Picea abies	native	30	654	-	30	858	-	0.991254	0.025656	0.98105	0.00204082
13	11.6357	48.7368	Europe	Germany	Nuremberg	525	Temperate	797	-0.6	18.2	-0.6	18.2	Planted	2003	2006	3	drought	natural	moisture gradient	used two sites that differed in their average precipitation (Arnstein, low control, and Wasserberg, high treat)	natural	resilience	Resilience (Rs) for Delta13C with 3 year buffer on either side of disturbance year	adult trees	Picea abies	native	30	654	-	30	858	-	1.01333	0.0185507	1.00551	0.00695652
13	11.6357	48.7368	Europe	Germany	Nuremberg	525	Temperate	797	-0.6	18.2	-0.6	18.2	Planted	2003	2006	3	drought	natural	moisture gradient	used two sites that differed in their average precipitation (Arnstein, low control, and Wasserberg, high treat)	natural	resilience	Resilience (Rs) for Delta13C with 3 year buffer on either side of disturbance year	adult trees	Fagus sylvatica	native	30	654	-	30	858	-	0.986377	0.0165217	0.992754	0.0084058
13	11.6357	48.7368	Europe	Germany	Nuremberg	525	Temperate	797	-0.6	18.2	-0.6	18.2	Planted	2003	2006	3	drought	natural	moisture gradient	used two sites that differed in their average precipitation (Arnstein, low control, and Wasserberg, high treat)	natural	resilience	Resistence (Rt) for Delta13C with 3 year buffer on either side of disturbance year	adult trees	Fagus sylvatica	native	30	654	-	30	858	-	0.94344	0.0137026	0.977259	0.00845481
13	11.6357	48.7368	Europe	Germany	Nuremberg	525	Temperate	797	-0.6	18.2	-0.6	18.2	Planted	2003	2006	3	drought	natural	moisture gradient	used two sites that differed in their average precipitation (Arnstein, low control, and Wasserberg, high treat)	natural	resilience	Resistence (Rt) for Basal Area Increment with 3 year buffer on either side of disturbance year	adult trees	Picea abies	native	30	654	-	30	858	-	0.599414	0.0543192	0.630161	0.084041
13	11.6357	48.7368	Europe	Germany	Nuremberg	525	Temperate	797	-0.6	18.2	-0.6	18.2	Planted	2003	2006	3	drought	natural	moisture gradient	used two sites that differed in their average precipitation (Arnstein, low control, and Wasserberg, high treat)	natural	resilience	Resilience (Rs) for Basal Area Increment with 3 year buffer on either side of disturbance year	adult trees	Fagus sylvatica	native	30	654	-	30	858	-	0.71386	0.0865872	0.797317	0.0907601
13	11.6357	48.7368	Europe	Germany	Nuremberg	525	Temperate	797	-0.6	18.2	-0.6	18.2	Planted	2003	2006	3	drought	natural	moisture gradient	used two sites that differed in their average precipitation (Arnstein, low control, and Wasserberg, high treat)	natural	resilience	Resilience (Rs) for Basal Area Increment with 3 year buffer on either side of disturbance year	adult trees	Picea abies	native	30	654	-	30	858	-	0.621013	0.0928465	0.700298	0.0730253
13	11.6357	48.7368	Europe	Germany	Nuremberg	525	Temperate	797	-0.6	18.2	-0.6	18.2	Planted	2003	2006	3	drought	natural	moisture gradient	used two sites that differed in their average precipitation (Arnstein, low control, and Wasserberg, high treat)	natural	resilience	Resistence (Rt) for Basal Area Increment with 3 year buffer on either side of disturbance year	adult trees	Fagus sylvatica	native	30	654	-	30	858	-	0.653734	0.0543192	0.978624	0.0973646
14	14.485	60.0072	Europe	Sweden	Stora Tomsjon	280	Boreal	950	-7	14	-7	14	Natural	Multiple	2009	100	logging	management	fertility	binary - boulder cover is hypothesized here to increase appropriate microtopography that would increase diversity thorugh substrate retention	natural	diversity	species density (species per 1000m2)	bryophytes	all	native	5	0	-	5	1	-	9.96227	1.12929	10.2187	1.20848
15	15.0483	47.972	Europe	Austria	Amstetten	907	Temperate	953	-2.2	17.4	-2.2	17.4	Planted	1969	2012/2013	44	logging	management	moisture gradient	used two sites: low moisture(Ottenstein congtrol) and high moisture (Eibiswald, treat )	natural	abundance	Basal area (m2)	adult trees	Picea abies	native	16	633	-	16	1394	-	39.4746	14.2943	57.5861	7.46559
16	-88.4833	46.6167	North-Central America	USA	Alberta, Michigan	430	Temperate	870	-9.8	17.4	-9.8	17.4	Planted	2003	2005	2	logging	experimental	severity	Size of gap created in overstory, small control large treat	management	abundance	Importance value (100* (relative % cover + freq)/2)	forbs	Streptopus lanceolatus	native	16	321.2	15.8	16	1255.6	39	2.2	1.1	0.3	0.3
16	-88.4833	46.6167	North-Central America	USA	Alberta, Michigan	430	Temperate	870	-9.8	17.4	-9.8	17.4	Planted	2003	2005	2	logging	experimental	severity	Size of gap created in overstory, small control large treat	management	abundance	Importance value (100* (relative % cover + freq)/2)	forbs	Viola canadensis	native	16	321.2	15.8	16	1255.6	39	1.1	0.5	0.3	0.3
16	-88.4833	46.6167	North-Central America	USA	Alberta, Michigan	430	Temperate	870	-9.8	17.4	-9.8	17.4	Planted	2003	2005	2	logging	experimental	severity	Size of gap created in overstory, small control large treat	management	abundance	Importance value (100* (relative % cover + freq)/2)	pteridophytes	Lycopodium obscurum	native	16	321.2	15.8	16	1255.6	39	1.8	1	0.6	0.4
16	-88.4833	46.6167	North-Central America	USA	Alberta, Michigan	430	Temperate	870	-9.8	17.4	-9.8	17.4	Planted	2003	2005	2	logging	experimental	severity	Size of gap created in overstory, small control large treat	management	abundance	Importance value (100* (relative % cover + freq)/2)	forbs	Viola sororia	native	16	321.2	15.8	16	1255.6	39	4.2	1.6	1.4	1
16	-88.4833	46.6167	North-Central America	USA	Alberta, Michigan	430	Temperate	870	-9.8	17.4	-9.8	17.4	Planted	2003	2005	2	logging	experimental	severity	Size of gap created in overstory, small control large treat	management	abundance	Importance value (100* (relative % cover + freq)/2)	graminoids	Poa palustris	native	16	321.2	15.8	16	1255.6	39	0.9	0.5	0.3	0.3
16	-88.4833	46.6167	North-Central America	USA	Alberta, Michigan	430	Temperate	870	-9.8	17.4	-9.8	17.4	Planted	2003	2005	2	logging	experimental	severity	Size of gap created in overstory, small control large treat	management	abundance	Importance value (100* (relative % cover + freq)/2)	seedlings	Tsuga canadensis	native	16	321.2	15.8	16	1255.6	39	1.7	0.7	0.6	0.4
16	-88.4833	46.6167	North-Central America	USA	Alberta, Michigan	430	Temperate	870	-9.8	17.4	-9.8	17.4	Planted	2003	2005	2	logging	experimental	severity	Size of gap created in overstory, small control large treat	management	abundance	Importance value (100* (relative % cover + freq)/2)	graminoids	Brachyelytrum erectum	native	16	321.2	15.8	16	1255.6	39	1.6	1.2	0.6	0.4
16	-88.4833	46.6167	North-Central America	USA	Alberta, Michigan	430	Temperate	870	-9.8	17.4	-9.8	17.4	Planted	2003	2005	2	logging	experimental	severity	Size of gap created in overstory, small control large treat	management	abundance	Importance value (100* (relative % cover + freq)/2)	seedlings	Ostrya virginiana	native	16	321.2	15.8	16	1255.6	39	2.4	1.8	1.1	0.5
16	-88.4833	46.6167	North-Central America	USA	Alberta, Michigan	430	Temperate	870	-9.8	17.4	-9.8	17.4	Planted	2003	2005	2	logging	experimental	severity	Size of gap created in overstory, small control large treat	management	abundance	Importance value (100* (relative % cover + freq)/2)	forbs	Polygonatum pubescens	native	16	321.2	15.8	16	1255.6	39	2.8	1.2	1.4	0.5
16	-88.4833	46.6167	North-Central America	USA	Alberta, Michigan	430	Temperate	870	-9.8	17.4	-9.8	17.4	Planted	2003	2005	2	logging	experimental	severity	Size of gap created in overstory, small control large treat	management	abundance	Importance value (100* (relative % cover + freq)/2)	graminoids	Milium effusum	native	16	321.2	15.8	16	1255.6	39	1.8	1.3	0.9	0.6
16	-88.4833	46.6167	North-Central America	USA	Alberta, Michigan	430	Temperate	870	-9.8	17.4	-9.8	17.4	Planted	2003	2005	2	logging	experimental	severity	Size of gap created in overstory, small control large treat	management	abundance	Importance value (100* (relative % cover + freq)/2)	seedlings	Abies balsamea	native	16	321.2	15.8	16	1255.6	39	0.9	0.5	0.5	0.5
16	-88.4833	46.6167	North-Central America	USA	Alberta, Michigan	430	Temperate	870	-9.8	17.4	-9.8	17.4	Planted	2003	2005	2	logging	experimental	severity	Size of gap created in overstory, small control large treat	management	abundance	Importance value (100* (relative % cover + freq)/2)	forbs	Viola pubescens	native	16	321.2	15.8	16	1255.6	39	2	0.8	1.2	0.7
16	-88.4833	46.6167	North-Central America	USA	Alberta, Michigan	430	Temperate	870	-9.8	17.4	-9.8	17.4	Planted	2003	2005	2	logging	experimental	severity	Size of gap created in overstory, small control large treat	management	abundance	Importance value (100* (relative % cover + freq)/2)	pteridophytes	Huperzia lucidula	native	16	321.2	15.8	16	1255.6	39	3.8	1.2	2.3	1
16	-88.4833	46.6167	North-Central America	USA	Alberta, Michigan	430	Temperate	870	-9.8	17.4	-9.8	17.4	Planted	2003	2005	2	logging	experimental	severity	Size of gap created in overstory, small control large treat	management	abundance	Importance value (100* (relative % cover + freq)/2)	graminoids	Oryzopsis asperifolia	native	16	321.2	15.8	16	1255.6	39	2.9	1.5	1.8	0.8
16	-88.4833	46.6167	North-Central America	USA	Alberta, Michigan	430	Temperate	870	-9.8	17.4	-9.8	17.4	Planted	2003	2005	2	logging	experimental	severity	Size of gap created in overstory, small control large treat	management	abundance	Importance value (100* (relative % cover + freq)/2)	pteridophytes	Gymnocarpium dryopteris	native	16	321.2	15.8	16	1255.6	39	4.8	1.8	3.3	1.1
16	-88.4833	46.6167	North-Central America	USA	Alberta, Michigan	430	Temperate	870	-9.8	17.4	-9.8	17.4	Planted	2003	2005	2	logging	experimental	severity	Size of gap created in overstory, small control large treat	management	abundance	Percent cover	pteridophytes	all	native	16	321.2	15.8	16	1255.6	39	10	1.6	7.3	0.9
16	-88.4833	46.6167	North-Central America	USA	Alberta, Michigan	430	Temperate	870	-9.8	17.4	-9.8	17.4	Planted	2003	2005	2	logging	experimental	severity	Size of gap created in overstory, small control large treat	management	abundance	Importance value (100* (relative % cover + freq)/2)	pteridophytes	Lycopodium annotinum	native	16	321.2	15.8	16	1255.6	39	0.8	0.6	0.6	0.4
16	-88.4833	46.6167	North-Central America	USA	Alberta, Michigan	430	Temperate	870	-9.8	17.4	-9.8	17.4	Planted	2003	2005	2	logging	experimental	severity	Size of gap created in overstory, small control large treat	management	abundance	Importance value (100* (relative % cover + freq)/2)	forbs	Oxalis montana	native	16	321.2	15.8	16	1255.6	39	0.8	0.6	0.6	0.6
16	-88.4833	46.6167	North-Central America	USA	Alberta, Michigan	430	Temperate	870	-9.8	17.4	-9.8	17.4	Planted	2003	2005	2	logging	experimental	severity	Size of gap created in overstory, small control large treat	management	abundance	Importance value (100* (relative % cover + freq)/2)	shrubs	Ribes spp.	native	16	321.2	15.8	16	1255.6	39	0.4	0.4	0.3	0.3
16	-88.4833	46.6167	North-Central America	USA	Alberta, Michigan	430	Temperate	870	-9.8	17.4	-9.8	17.4	Planted	2003	2005	2	logging	experimental	severity	Size of gap created in overstory, small control large treat	management	abundance	Importance value (100* (relative % cover + freq)/2)	pteridophytes	Osmunda claytoniana	native	16	321.2	15.8	16	1255.6	39	3	2.5	2.3	1.6
16	-88.4833	46.6167	North-Central America	USA	Alberta, Michigan	430	Temperate	870	-9.8	17.4	-9.8	17.4	Planted	2003	2005	2	logging	experimental	severity	Size of gap created in overstory, small control large treat	management	abundance	Importance value (100* (relative % cover + freq)/2)	pteridophytes	Dryopteris carthusiana	native	16	321.2	15.8	16	1255.6	39	40.4	3.4	31	3.2
16	-88.4833	46.6167	North-Central America	USA	Alberta, Michigan	430	Temperate	870	-9.8	17.4	-9.8	17.4	Planted	2003	2005	2	logging	experimental	severity	Size of gap created in overstory, small control large treat	management	abundance	Importance value (100* (relative % cover + freq)/2)	graminoids	Cinna latifolia	native	16	321.2	15.8	16	1255.6	39	7.9	2	6.1	1.6
16	-88.4833	46.6167	North-Central America	USA	Alberta, Michigan	430	Temperate	870	-9.8	17.4	-9.8	17.4	Planted	2003	2005	2	logging	experimental	severity	Size of gap created in overstory, small control large treat	management	abundance	Importance value (100* (relative % cover + freq)/2)	graminoids	Carex brunnescens	native	16	321.2	15.8	16	1255.6	39	3	1.4	2.4	1
16	-88.4833	46.6167	North-Central America	USA	Alberta, Michigan	430	Temperate	870	-9.8	17.4	-9.8	17.4	Planted	2003	2005	2	logging	experimental	severity	Size of gap created in overstory, small control large treat	management	abundance	Importance value (100* (relative % cover + freq)/2)	pteridophytes	all	native	16	321.2	15.8	16	1255.6	39	46.8	3.9	39.1	2.5
16	-88.4833	46.6167	North-Central America	USA	Alberta, Michigan	430	Temperate	870	-9.8	17.4	-9.8	17.4	Planted	2003	2005	2	logging	experimental	severity	Size of gap created in overstory, small control large treat	management	abundance	Importance value (100* (relative % cover + freq)/2)	seedlings	Acer saccharum	native	16	321.2	15.8	16	1255.6	39	57.3	1.9	52.4	2.7
16	-88.4833	46.6167	North-Central America	USA	Alberta, Michigan	430	Temperate	870	-9.8	17.4	-9.8	17.4	Planted	2003	2005	2	logging	experimental	severity	Size of gap created in overstory, small control large treat	management	abundance	Importance value (100* (relative % cover + freq)/2)	forbs	Maianthemum racemosum subsp. racemosum	native	16	321.2	15.8	16	1255.6	39	1.8	0.6	1.7	0.7
16	-88.4833	46.6167	North-Central America	USA	Alberta, Michigan	430	Temperate	870	-9.8	17.4	-9.8	17.4	Planted	2003	2005	2	logging	experimental	severity	Size of gap created in overstory, small control large treat	management	abundance	Importance value (100* (relative % cover + freq)/2)	forbs	Veronica officinalis	exotic	16	321.2	15.8	16	1255.6	39	2.2	1.1	2.1	0.8
16	-88.4833	46.6167	North-Central America	USA	Alberta, Michigan	430	Temperate	870	-9.8	17.4	-9.8	17.4	Planted	2003	2005	2	logging	experimental	severity	Size of gap created in overstory, small control large treat	management	abundance	Importance value (100* (relative % cover + freq)/2)	seedlings	all	native	16	321.2	15.8	16	1255.6	39	62.7	1.8	60.9	2.5
16	-88.4833	46.6167	North-Central America	USA	Alberta, Michigan	430	Temperate	870	-9.8	17.4	-9.8	17.4	Planted	2003	2005	2	logging	experimental	severity	Size of gap created in overstory, small control large treat	management	diversity	Pielou's evenness index	all	all	all	16	321.2	15.8	16	1255.6	39	0.81	0.02	0.81	0.01
16	-88.4833	46.6167	North-Central America	USA	Alberta, Michigan	430	Temperate	870	-9.8	17.4	-9.8	17.4	Planted	2003	2005	2	logging	experimental	severity	Size of gap created in overstory, small control large treat	management	abundance	Importance value (100* (relative % cover + freq)/2)	pteridophytes	Phegopteris connectilis	native	16	321.2	15.8	16	1255.6	39	0	0	2.3	1.1
16	-88.4833	46.6167	North-Central America	USA	Alberta, Michigan	430	Temperate	870	-9.8	17.4	-9.8	17.4	Planted	2003	2005	2	logging	experimental	severity	Size of gap created in overstory, small control large treat	management	abundance	Importance value (100* (relative % cover + freq)/2)	forbs	Arisaema triphyllum	native	16	321.2	15.8	16	1255.6	39	0.3	0.3	0.3	0.3
16	-88.4833	46.6167	North-Central America	USA	Alberta, Michigan	430	Temperate	870	-9.8	17.4	-9.8	17.4	Planted	2003	2005	2	logging	experimental	severity	Size of gap created in overstory, small control large treat	management	abundance	Importance value (100* (relative % cover + freq)/2)	forbs	Trillium grandiflorum	native	16	321.2	15.8	16	1255.6	39	0.3	0.3	0.3	0.3
16	-88.4833	46.6167	North-Central America	USA	Alberta, Michigan	430	Temperate	870	-9.8	17.4	-9.8	17.4	Planted	2003	2005	2	logging	experimental	severity	Size of gap created in overstory, small control large treat	management	abundance	Importance value (100* (relative % cover + freq)/2)	graminoids	Carex stipata	native	16	321.2	15.8	16	1255.6	39	0.6	0.4	0.6	0.4
16	-88.4833	46.6167	North-Central America	USA	Alberta, Michigan	430	Temperate	870	-9.8	17.4	-9.8	17.4	Planted	2003	2005	2	logging	experimental	severity	Size of gap created in overstory, small control large treat	management	diversity	Shannon's Diversity index	all	all	all	16	321.2	15.8	16	1255.6	39	2.34	0.06	2.46	0.06
16	-88.4833	46.6167	North-Central America	USA	Alberta, Michigan	430	Temperate	870	-9.8	17.4	-9.8	17.4	Planted	2003	2005	2	logging	experimental	severity	Size of gap created in overstory, small control large treat	management	abundance	Importance value (100* (relative % cover + freq)/2)	seedlings	Prunus serotina	native	16	321.2	15.8	16	1255.6	39	6.6	1.7	7.1	2
16	-88.4833	46.6167	North-Central America	USA	Alberta, Michigan	430	Temperate	870	-9.8	17.4	-9.8	17.4	Planted	2003	2005	2	logging	experimental	severity	Size of gap created in overstory, small control large treat	management	abundance	Importance value (100* (relative % cover + freq)/2)	forbs	all	native	16	321.2	15.8	16	1255.6	39	38.6	3.3	43.3	3.7
16	-88.4833	46.6167	North-Central America	USA	Alberta, Michigan	430	Temperate	870	-9.8	17.4	-9.8	17.4	Planted	2003	2005	2	logging	experimental	severity	Size of gap created in overstory, small control large treat	management	diversity	Species Richness	all	all	all	16	321.2	15.8	16	1255.6	39	18.3	0.8	20.6	0.8
16	-88.4833	46.6167	North-Central America	USA	Alberta, Michigan	430	Temperate	870	-9.8	17.4	-9.8	17.4	Planted	2003	2005	2	logging	experimental	severity	Size of gap created in overstory, small control large treat	management	abundance	Importance value (100* (relative % cover + freq)/2)	forbs	Galeopsis tetrahit	exotic	16	321.2	15.8	16	1255.6	39	3.8	1.4	4.4	2.1
16	-88.4833	46.6167	North-Central America	USA	Alberta, Michigan	430	Temperate	870	-9.8	17.4	-9.8	17.4	Planted	2003	2005	2	logging	experimental	severity	Size of gap created in overstory, small control large treat	management	abundance	Importance value (100* (relative % cover + freq)/2)	graminoids	all	native	16	321.2	15.8	16	1255.6	39	33.1	3	38.6	3.5
16	-88.4833	46.6167	North-Central America	USA	Alberta, Michigan	430	Temperate	870	-9.8	17.4	-9.8	17.4	Planted	2003	2005	2	logging	experimental	severity	Size of gap created in overstory, small control large treat	management	abundance	Percent cover	seedlings	all	native	16	321.2	15.8	16	1255.6	39	9.7	1.1	11.4	1.3
16	-88.4833	46.6167	North-Central America	USA	Alberta, Michigan	430	Temperate	870	-9.8	17.4	-9.8	17.4	Planted	2003	2005	2	logging	experimental	severity	Size of gap created in overstory, small control large treat	management	abundance	Importance value (100* (relative % cover + freq)/2)	forbs	Trientalis borealis	native	16	321.2	15.8	16	1255.6	39	9.3	3	11.2	4
16	-88.4833	46.6167	North-Central America	USA	Alberta, Michigan	430	Temperate	870	-9.8	17.4	-9.8	17.4	Planted	2003	2005	2	logging	experimental	severity	Size of gap created in overstory, small control large treat	management	abundance	Importance value (100* (relative % cover + freq)/2)	forbs	Clintonia borealis	native	16	321.2	15.8	16	1255.6	39	0.9	0.5	1.1	0.6
16	-88.4833	46.6167	North-Central America	USA	Alberta, Michigan	430	Temperate	870	-9.8	17.4	-9.8	17.4	Planted	2003	2005	2	logging	experimental	severity	Size of gap created in overstory, small control large treat	management	abundance	Importance value (100* (relative % cover + freq)/2)	shrubs	Lonicera canadensis	native	16	321.2	15.8	16	1255.6	39	2.4	1.1	3	0.8
16	-88.4833	46.6167	North-Central America	USA	Alberta, Michigan	430	Temperate	870	-9.8	17.4	-9.8	17.4	Planted	2003	2005	2	logging	experimental	severity	Size of gap created in overstory, small control large treat	management	abundance	Importance value (100* (relative % cover + freq)/2)	shrubs	Sambucus racemosa	native	16	321.2	15.8	16	1255.6	39	1	0.7	1.3	1
16	-88.4833	46.6167	North-Central America	USA	Alberta, Michigan	430	Temperate	870	-9.8	17.4	-9.8	17.4	Planted	2003	2005	2	logging	experimental	severity	Size of gap created in overstory, small control large treat	management	abundance	Importance value (100* (relative % cover + freq)/2)	graminoids	Carex ormostachya	native	16	321.2	15.8	16	1255.6	39	12.1	1.8	15.8	2.7
16	-88.4833	46.6167	North-Central America	USA	Alberta, Michigan	430	Temperate	870	-9.8	17.4	-9.8	17.4	Planted	2003	2005	2	logging	experimental	severity	Size of gap created in overstory, small control large treat	management	abundance	Importance value (100* (relative % cover + freq)/2)	all	all	exotic	16	321.2	15.8	16	1255.6	39	7.7	2.2	10.4	2.8
16	-88.4833	46.6167	North-Central America	USA	Alberta, Michigan	430	Temperate	870	-9.8	17.4	-9.8	17.4	Planted	2003	2005	2	logging	experimental	severity	Size of gap created in overstory, small control large treat	management	abundance	Importance value (100* (relative % cover + freq)/2)	all	all	native	16	321.2	15.8	16	1255.6	39	16.4	2.3	22.2	3
16	-88.4833	46.6167	North-Central America	USA	Alberta, Michigan	430	Temperate	870	-9.8	17.4	-9.8	17.4	Planted	2003	2005	2	logging	experimental	severity	Size of gap created in overstory, small control large treat	management	abundance	Importance value (100* (relative % cover + freq)/2)	seedlings	Acer rubrum	native	16	321.2	15.8	16	1255.6	39	23.6	3.7	32	5.4
16	-88.4833	46.6167	North-Central America	USA	Alberta, Michigan	430	Temperate	870	-9.8	17.4	-9.8	17.4	Planted	2003	2005	2	logging	experimental	severity	Size of gap created in overstory, small control large treat	management	abundance	Importance value (100* (relative % cover + freq)/2)	shrubs	all	native	16	321.2	15.8	16	1255.6	39	27.1	2.5	37.3	2.5
16	-88.4833	46.6167	North-Central America	USA	Alberta, Michigan	430	Temperate	870	-9.8	17.4	-9.8	17.4	Planted	2003	2005	2	logging	experimental	severity	Size of gap created in overstory, small control large treat	management	abundance	Percent cover	forbs	all	native	16	321.2	15.8	16	1255.6	39	4.8	0.8	7	1
16	-88.4833	46.6167	North-Central America	USA	Alberta, Michigan	430	Temperate	870	-9.8	17.4	-9.8	17.4	Planted	2003	2005	2	logging	experimental	severity	Size of gap created in overstory, small control large treat	management	abundance	Importance value (100* (relative % cover + freq)/2)	graminoids	Carex projecta	native	16	321.2	15.8	16	1255.6	39	4.8	1	7	1.5
16	-88.4833	46.6167	North-Central America	USA	Alberta, Michigan	430	Temperate	870	-9.8	17.4	-9.8	17.4	Planted	2003	2005	2	logging	experimental	severity	Size of gap created in overstory, small control large treat	management	abundance	Importance value (100* (relative % cover + freq)/2)	shrubs	Rubus idaeus supsp. strigosus	native	16	321.2	15.8	16	1255.6	39	24.3	2.6	35.6	2.5
16	-88.4833	46.6167	North-Central America	USA	Alberta, Michigan	430	Temperate	870	-9.8	17.4	-9.8	17.4	Planted	2003	2005	2	logging	experimental	severity	Size of gap created in overstory, small control large treat	management	abundance	Importance value (100* (relative % cover + freq)/2)	pteridophytes	Athyrium filix-femina	native	16	321.2	15.8	16	1255.6	39	0.4	0.4	0.6	0.4
16	-88.4833	46.6167	North-Central America	USA	Alberta, Michigan	430	Temperate	870	-9.8	17.4	-9.8	17.4	Planted	2003	2005	2	logging	experimental	severity	Size of gap created in overstory, small control large treat	management	abundance	Importance value (100* (relative % cover + freq)/2)	forbs	Maianthemum canadense	native	16	321.2	15.8	16	1255.6	39	14.9	3.8	22.4	5.1
16	-88.4833	46.6167	North-Central America	USA	Alberta, Michigan	430	Temperate	870	-9.8	17.4	-9.8	17.4	Planted	2003	2005	2	logging	experimental	severity	Size of gap created in overstory, small control large treat	management	abundance	Importance value (100* (relative % cover + freq)/2)	graminoids	Carex arctata	native	16	321.2	15.8	16	1255.6	39	6.3	1.4	9.7	2.2
16	-88.4833	46.6167	North-Central America	USA	Alberta, Michigan	430	Temperate	870	-9.8	17.4	-9.8	17.4	Planted	2003	2005	2	logging	experimental	severity	Size of gap created in overstory, small control large treat	management	abundance	Percent cover	shrubs	all	native	16	321.2	15.8	16	1255.6	39	5	0.7	7.7	0.7
16	-88.4833	46.6167	North-Central America	USA	Alberta, Michigan	430	Temperate	870	-9.8	17.4	-9.8	17.4	Planted	2003	2005	2	logging	experimental	severity	Size of gap created in overstory, small control large treat	management	abundance	Percent cover	graminoids	all	native	16	321.2	15.8	16	1255.6	39	6.1	1	9.5	1.4
16	-88.4833	46.6167	North-Central America	USA	Alberta, Michigan	430	Temperate	870	-9.8	17.4	-9.8	17.4	Planted	2003	2005	2	logging	experimental	severity	Size of gap created in overstory, small control large treat	management	abundance	Percent cover	all	all	exotic	16	321.2	15.8	16	1255.6	39	1	0.3	1.6	0.5
16	-88.4833	46.6167	North-Central America	USA	Alberta, Michigan	430	Temperate	870	-9.8	17.4	-9.8	17.4	Planted	2003	2005	2	logging	experimental	severity	Size of gap created in overstory, small control large treat	management	abundance	Percent cover	all	all	native	16	321.2	15.8	16	1255.6	39	2.8	0.5	4.8	0.9
16	-88.4833	46.6167	North-Central America	USA	Alberta, Michigan	430	Temperate	870	-9.8	17.4	-9.8	17.4	Planted	2003	2005	2	logging	experimental	severity	Size of gap created in overstory, small control large treat	management	abundance	Importance value (100* (relative % cover + freq)/2)	forbs	Aralia nudicaulis	native	16	321.2	15.8	16	1255.6	39	2.7	1.3	4.9	1.6
16	-88.4833	46.6167	North-Central America	USA	Alberta, Michigan	430	Temperate	870	-9.8	17.4	-9.8	17.4	Planted	2003	2005	2	logging	experimental	severity	Size of gap created in overstory, small control large treat	management	abundance	Importance value (100* (relative % cover + freq)/2)	seedlings	Betula alleghaniensis	native	16	321.2	15.8	16	1255.6	39	7.6	1.8	13.8	2.3
16	-88.4833	46.6167	North-Central America	USA	Alberta, Michigan	430	Temperate	870	-9.8	17.4	-9.8	17.4	Planted	2003	2005	2	logging	experimental	severity	Size of gap created in overstory, small control large treat	management	abundance	Importance value (100* (relative % cover + freq)/2)	forbs	Potentilla norvegica	native	16	321.2	15.8	16	1255.6	39	0.3	0.3	0.6	0.4
16	-88.4833	46.6167	North-Central America	USA	Alberta, Michigan	430	Temperate	870	-9.8	17.4	-9.8	17.4	Planted	2003	2005	2	logging	experimental	severity	Size of gap created in overstory, small control large treat	management	abundance	Importance value (100* (relative % cover + freq)/2)	forbs	Cirsium vulgare	exotic	16	321.2	15.8	16	1255.6	39	1.2	0.9	2.6	1
16	-88.4833	46.6167	North-Central America	USA	Alberta, Michigan	430	Temperate	870	-9.8	17.4	-9.8	17.4	Planted	2003	2005	2	logging	experimental	severity	Size of gap created in overstory, small control large treat	management	abundance	Importance value (100* (relative % cover + freq)/2)	forbs	Hieracium aurantiacum	exotic	16	321.2	15.8	16	1255.6	39	0.6	0.4	1.4	0.5
16	-88.4833	46.6167	North-Central America	USA	Alberta, Michigan	430	Temperate	870	-9.8	17.4	-9.8	17.4	Planted	2003	2005	2	logging	experimental	severity	Size of gap created in overstory, small control large treat	management	abundance	Importance value (100* (relative % cover + freq)/2)	graminoids	Carex leptonervia	native	16	321.2	15.8	16	1255.6	39	1.2	1	3.4	1.8
16	-88.4833	46.6167	North-Central America	USA	Alberta, Michigan	430	Temperate	870	-9.8	17.4	-9.8	17.4	Planted	2003	2005	2	logging	experimental	severity	Size of gap created in overstory, small control large treat	management	abundance	Importance value (100* (relative % cover + freq)/2)	graminoids	Carex intumescens	native	16	321.2	15.8	16	1255.6	39	1.3	0.7	3.9	1.1
16	-88.4833	46.6167	North-Central America	USA	Alberta, Michigan	430	Temperate	870	-9.8	17.4	-9.8	17.4	Planted	2003	2005	2	logging	experimental	severity	Size of gap created in overstory, small control large treat	management	abundance	Importance value (100* (relative % cover + freq)/2)	graminoids	Juncus effusus	native	16	321.2	15.8	16	1255.6	39	0.5	0.4	2.4	1.2
16	-88.4833	46.6167	North-Central America	USA	Alberta, Michigan	430	Temperate	870	-9.8	17.4	-9.8	17.4	Planted	2003	2005	2	logging	experimental	severity	Size of gap created in overstory, small control large treat	management	abundance	Importance value (100* (relative % cover + freq)/2)	pteridophytes	Pteridium aquilinum	native	16	321.2	15.8	16	1255.6	39	0.3	0.3	2.2	1.5
16	-88.4833	46.6167	North-Central America	USA	Alberta, Michigan	430	Temperate	870	-9.8	17.4	-9.8	17.4	Planted	2003	2005	2	logging	experimental	severity	Size of gap created in overstory, small control large treat	management	abundance	Importance value (100* (relative % cover + freq)/2)	forbs	Leucanthemum vulgare	exotic	16	321.2	15.8	16	1255.6	39	0.3	0.3	0	0
16	-88.4833	46.6167	North-Central America	USA	Alberta, Michigan	430	Temperate	870	-9.8	17.4	-9.8	17.4	Planted	2003	2005	2	logging	experimental	severity	Size of gap created in overstory, small control large treat	management	abundance	Importance value (100* (relative % cover + freq)/2)	forbs	Hieracium piloselloides	exotic	16	321.2	15.8	16	1255.6	39	0.3	0.3	0	0
16	-88.4833	46.6167	North-Central America	USA	Alberta, Michigan	430	Temperate	870	-9.8	17.4	-9.8	17.4	Planted	2003	2005	2	logging	experimental	severity	Size of gap created in overstory, small control large treat	management	abundance	Importance value (100* (relative % cover + freq)/2)	forbs	Lapsana communis	native	16	321.2	15.8	16	1255.6	39	0	0	0.3	0.3
16	-88.4833	46.6167	North-Central America	USA	Alberta, Michigan	430	Temperate	870	-9.8	17.4	-9.8	17.4	Planted	2003	2005	2	logging	experimental	severity	Size of gap created in overstory, small control large treat	management	abundance	Importance value (100* (relative % cover + freq)/2)	forbs	Solidago flexicaulis	native	16	321.2	15.8	16	1255.6	39	0	0	0.3	0.3
16	-88.4833	46.6167	North-Central America	USA	Alberta, Michigan	430	Temperate	870	-9.8	17.4	-9.8	17.4	Planted	2003	2005	2	logging	experimental	severity	Size of gap created in overstory, small control large treat	management	abundance	Importance value (100* (relative % cover + freq)/2)	forbs	Cerastium fontanum	exotic	16	321.2	15.8	16	1255.6	39	0	0	0.3	0.3
16	-88.4833	46.6167	North-Central America	USA	Alberta, Michigan	430	Temperate	870	-9.8	17.4	-9.8	17.4	Planted	2003	2005	2	logging	experimental	severity	Size of gap created in overstory, small control large treat	management	abundance	Importance value (100* (relative % cover + freq)/2)	forbs	Cornus canadensis	native	16	321.2	15.8	16	1255.6	39	0	0	1.1	0.6
16	-88.4833	46.6167	North-Central America	USA	Alberta, Michigan	430	Temperate	870	-9.8	17.4	-9.8	17.4	Planted	2003	2005	2	logging	experimental	severity	Size of gap created in overstory, small control large treat	management	abundance	Importance value (100* (relative % cover + freq)/2)	forbs	Epilobium ciliatum	native	16	321.2	15.8	16	1255.6	39	0	0	0.6	0.4
16	-88.4833	46.6167	North-Central America	USA	Alberta, Michigan	430	Temperate	870	-9.8	17.4	-9.8	17.4	Planted	2003	2005	2	logging	experimental	severity	Size of gap created in overstory, small control large treat	management	abundance	Importance value (100* (relative % cover + freq)/2)	forbs	Plantago major	native	16	321.2	15.8	16	1255.6	39	0	0	0.7	0.5
16	-88.4833	46.6167	North-Central America	USA	Alberta, Michigan	430	Temperate	870	-9.8	17.4	-9.8	17.4	Planted	2003	2005	2	logging	experimental	severity	Size of gap created in overstory, small control large treat	management	abundance	Importance value (100* (relative % cover + freq)/2)	forbs	Polygonum cilinode	native	16	321.2	15.8	16	1255.6	39	0	0	0.3	0.3
16	-88.4833	46.6167	North-Central America	USA	Alberta, Michigan	430	Temperate	870	-9.8	17.4	-9.8	17.4	Planted	2003	2005	2	logging	experimental	severity	Size of gap created in overstory, small control large treat	management	abundance	Importance value (100* (relative % cover + freq)/2)	forbs	Polygonum sagittatum	native	16	321.2	15.8	16	1255.6	39	0	0	0.3	0.3
16	-88.4833	46.6167	North-Central America	USA	Alberta, Michigan	430	Temperate	870	-9.8	17.4	-9.8	17.4	Planted	2003	2005	2	logging	experimental	severity	Size of gap created in overstory, small control large treat	management	abundance	Importance value (100* (relative % cover + freq)/2)	forbs	Rumex obtusifolius	exotic	16	321.2	15.8	16	1255.6	39	0	0	0.6	0.6
16	-88.4833	46.6167	North-Central America	USA	Alberta, Michigan	430	Temperate	870	-9.8	17.4	-9.8	17.4	Planted	2003	2005	2	logging	experimental	severity	Size of gap created in overstory, small control large treat	management	abundance	Importance value (100* (relative % cover + freq)/2)	forbs	Coptis trifolia	native	16	321.2	15.8	16	1255.6	39	0	0	2.1	1.4
16	-88.4833	46.6167	North-Central America	USA	Alberta, Michigan	430	Temperate	870	-9.8	17.4	-9.8	17.4	Planted	2003	2005	2	logging	experimental	severity	Size of gap created in overstory, small control large treat	management	abundance	Importance value (100* (relative % cover + freq)/2)	forbs	Ranunculus recurvatus	native	16	321.2	15.8	16	1255.6	39	0.3	0.3	0	0
16	-88.4833	46.6167	North-Central America	USA	Alberta, Michigan	430	Temperate	870	-9.8	17.4	-9.8	17.4	Planted	2003	2005	2	logging	experimental	severity	Size of gap created in overstory, small control large treat	management	abundance	Importance value (100* (relative % cover + freq)/2)	forbs	Mitchella repens	native	16	321.2	15.8	16	1255.6	39	0.8	0.6	0	0
16	-88.4833	46.6167	North-Central America	USA	Alberta, Michigan	430	Temperate	870	-9.8	17.4	-9.8	17.4	Planted	2003	2005	2	logging	experimental	severity	Size of gap created in overstory, small control large treat	management	abundance	Importance value (100* (relative % cover + freq)/2)	forbs	Mimulus moschatus	native	16	321.2	15.8	16	1255.6	39	0	0	0.3	0.3
16	-88.4833	46.6167	North-Central America	USA	Alberta, Michigan	430	Temperate	870	-9.8	17.4	-9.8	17.4	Planted	2003	2005	2	logging	experimental	severity	Size of gap created in overstory, small control large treat	management	abundance	Importance value (100* (relative % cover + freq)/2)	graminoids	Carex gynandra	native	16	321.2	15.8	16	1255.6	39	0	0	1.4	0.8
16	-88.4833	46.6167	North-Central America	USA	Alberta, Michigan	430	Temperate	870	-9.8	17.4	-9.8	17.4	Planted	2003	2005	2	logging	experimental	severity	Size of gap created in overstory, small control large treat	management	abundance	Importance value (100* (relative % cover + freq)/2)	graminoids	Scirpus atrovirens	native	16	321.2	15.8	16	1255.6	39	0	0	1	0.5
16	-88.4833	46.6167	North-Central America	USA	Alberta, Michigan	430	Temperate	870	-9.8	17.4	-9.8	17.4	Planted	2003	2005	2	logging	experimental	severity	Size of gap created in overstory, small control large treat	management	abundance	Importance value (100* (relative % cover + freq)/2)	seedlings	Alnus incana supsp. rugosa	native	16	321.2	15.8	16	1255.6	39	0	0	0.3	0.3
16	-88.4833	46.6167	North-Central America	USA	Alberta, Michigan	430	Temperate	870	-9.8	17.4	-9.8	17.4	Planted	2003	2005	2	logging	experimental	severity	Size of gap created in overstory, small control large treat	management	abundance	Importance value (100* (relative % cover + freq)/2)	seedlings	Picea glauca	native	16	321.2	15.8	16	1255.6	39	0	0	0.6	0.4
16	-88.4833	46.6167	North-Central America	USA	Alberta, Michigan	430	Temperate	870	-9.8	17.4	-9.8	17.4	Planted	2003	2005	2	logging	experimental	severity	Size of gap created in overstory, small control large treat	management	abundance	Importance value (100* (relative % cover + freq)/2)	seedlings	Amelanchier spp.	native	16	321.2	15.8	16	1255.6	39	0	0	0.6	0.4
16	-88.4833	46.6167	North-Central America	USA	Alberta, Michigan	430	Temperate	870	-9.8	17.4	-9.8	17.4	Planted	2003	2005	2	logging	experimental	severity	Size of gap created in overstory, small control large treat	management	abundance	Importance value (100* (relative % cover + freq)/2)	seedlings	Tilia americana	native	16	321.2	15.8	16	1255.6	39	0	0	0.3	0.3
16	-88.4833	46.6167	North-Central America	USA	Alberta, Michigan	430	Temperate	870	-9.8	17.4	-9.8	17.4	Planted	2003	2005	2	logging	experimental	severity	Size of gap created in overstory, small control large treat	management	abundance	Importance value (100* (relative % cover + freq)/2)	shrubs	Rubus allegheniensis	native	16	321.2	15.8	16	1255.6	39	0	0	0.6	0.4
17	16.6667	63	Europe	Sweden	Bispgarden	230	Boreal	602	-7.5	15.6	-7.5	15.6	Planted	1998	2007	9	logging	management	fertility	Nitrogen was added 22 and 30 years before the study. These researchers wanted to know if the effects of nitrogen were still apparent in the community, even after total clearing No added control, added treat	management	abundance	abundance along transects using modified point intercept method	shrubs	Rubus idaeus	native	14	0	-	15	1	-	7.2	10.61	0.43	1.6
17	16.6667	63	Europe	Sweden	Bispgarden	230	Boreal	602	-7.5	15.6	-7.5	15.6	Planted	1998	2007	9	logging	management	fertility	Nitrogen was added 22 and 30 years before the study. These researchers wanted to know if the effects of nitrogen were still apparent in the community, even after total clearing No added control, added treat	management	abundance	abundance along transects using modified point intercept method	forbs	Epilobium angustifolium	native	14	0	-	15	1	-	40.33	39.76	6.5	4.52
17	16.6667	63	Europe	Sweden	Bispgarden	230	Boreal	602	-7.5	15.6	-7.5	15.6	Planted	1998	2007	9	logging	management	fertility	Nitrogen was added 22 and 30 years before the study. These researchers wanted to know if the effects of nitrogen were still apparent in the community, even after total clearing No added control, added treat	management	abundance	abundance along transects using modified point intercept method	bryophytes	Brachythecium reflexum	native	14	0	-	15	1	-	7.33	8.14	1.5	0.76
17	16.6667	63	Europe	Sweden	Bispgarden	230	Boreal	602	-7.5	15.6	-7.5	15.6	Planted	1998	2007	9	logging	management	fertility	Nitrogen was added 22 and 30 years before the study. These researchers wanted to know if the effects of nitrogen were still apparent in the community, even after total clearing No added control, added treat	management	abundance	abundance along transects using modified point intercept method	graminoids	Luzula pilosa	native	14	0	-	15	1	-	21.07	18.89	4.43	4.75
17	16.6667	63	Europe	Sweden	Bispgarden	230	Boreal	602	-7.5	15.6	-7.5	15.6	Planted	1998	2007	9	logging	management	fertility	Nitrogen was added 22 and 30 years before the study. These researchers wanted to know if the effects of nitrogen were still apparent in the community, even after total clearing No added control, added treat	management	abundance	abundance along transects using modified point intercept method	graminoids	Deschampsia flexuosa	native	14	0	-	15	1	-	559.47	109.68	239.07	155.69
17	16.6667	63	Europe	Sweden	Bispgarden	230	Boreal	602	-7.5	15.6	-7.5	15.6	Planted	1998	2007	9	logging	management	fertility	Nitrogen was added 22 and 30 years before the study. These researchers wanted to know if the effects of nitrogen were still apparent in the community, even after total clearing No added control, added treat	management	abundance	abundance along transects using modified point intercept method	bryophytes	Pleurozium schreberi	native	14	0	-	15	1	-	53.4	25.05	59.5	25.03
17	16.6667	63	Europe	Sweden	Bispgarden	230	Boreal	602	-7.5	15.6	-7.5	15.6	Planted	1998	2007	9	logging	management	fertility	Nitrogen was added 22 and 30 years before the study. These researchers wanted to know if the effects of nitrogen were still apparent in the community, even after total clearing No added control, added treat	management	abundance	abundance along transects using modified point intercept method	shrubs	Vaccinium vitis-idaea	native	14	0	-	15	1	-	76.13	26.98	119.71	40.08
17	16.6667	63	Europe	Sweden	Bispgarden	230	Boreal	602	-7.5	15.6	-7.5	15.6	Planted	1998	2007	9	logging	management	fertility	Nitrogen was added 22 and 30 years before the study. These researchers wanted to know if the effects of nitrogen were still apparent in the community, even after total clearing No added control, added treat	management	abundance	abundance along transects using modified point intercept method	bryophytes	Hylocomium splendens	native	14	0	-	15	1	-	7.87	7.28	13.14	12.48
17	16.6667	63	Europe	Sweden	Bispgarden	230	Boreal	602	-7.5	15.6	-7.5	15.6	Planted	1998	2007	9	logging	management	fertility	Nitrogen was added 22 and 30 years before the study. These researchers wanted to know if the effects of nitrogen were still apparent in the community, even after total clearing No added control, added treat	management	abundance	abundance along transects using modified point intercept method	shrubs	Vaccinium myrtillus	native	14	0	-	15	1	-	55.6	57.93	139.43	32.8
17	16.6667	63	Europe	Sweden	Bispgarden	230	Boreal	602	-7.5	15.6	-7.5	15.6	Planted	1998	2007	9	logging	management	fertility	Nitrogen was added 22 and 30 years before the study. These researchers wanted to know if the effects of nitrogen were still apparent in the community, even after total clearing No added control, added treat	management	abundance	abundance along transects using modified point intercept method	shrubs	Calluna vulgaris	native	14	0	-	15	1	-	3.8	8.82	15.21	19.52
17	16.6667	63	Europe	Sweden	Bispgarden	230	Boreal	602	-7.5	15.6	-7.5	15.6	Planted	1998	2007	9	logging	management	fertility	Nitrogen was added 22 and 30 years before the study. These researchers wanted to know if the effects of nitrogen were still apparent in the community, even after total clearing No added control, added treat	management	abundance	abundance along transects using modified point intercept method	shrubs	Empetrum nigrum	native	14	0	-	15	1	-	0.2	0.77	4.14	9.11
18	-84.7167	45.5833	North-Central America	USA	Pellston, Michigan	260	Temperate	817	-8.45	18.65	-8.45	18.65	Natural	2010	2012	2	logging	experimental	severity	disturbance severity, defined as the fraction of senesced basal area following stem girdling of select species , contrl < 61%, treat > 61%	management	change	change: Absolute post-disturbance change in aboveground woody net primary productivity (C kg ha-1 yr-1)	all	all	native	18	0.344018	0.171503	3	0.663594	0.0223462	264.382	400.757	-1068.53	505.389
19	-111.7	35.2611	North-Central America	USA	Flagstaff, Arizona	2200	Temperate	588	-3	17.5	-3	17.5	Natural	1999	2009	10	drought	natural	biomass reduction	thiniing, low-control and high-treat intesity , average basal area left, m^2/ha^-1	management	growth	ring width index (RWI) at BH	all	pinus ponderosa	native	18	38.2	-	18	18.1	-	0.87	0.13	1.52	0.15
20	-88.9833	45.9333	North-Central America	USA	Eagle River, Wisconsin	502	Temperate	754	-10	20	-10	20	Natural	1995	2008	13	logging	experimental	severity	variable gap size - m^2, control 6 m diameter, treatment 46 m diameter.	management	abundance	relative density	adult trees	Carpinus caroliniana	native	12	13.9	8.7	12	1708.6	36.2	0.12	0.04	0.06	0.01
20	-88.9833	45.9333	North-Central America	USA	Eagle River, Wisconsin	502	Temperate	754	-10	20	-10	20	Natural	1995	2008	13	logging	experimental	severity	variable gap size - m^2, control 6 m diameter, treatment 46 m diameter.	management	abundance	relative density	adult trees	Fraxinus americana	native	12	13.9	8.7	12	1708.6	36.2	0.34	0.14	0.21	0.11
20	-88.9833	45.9333	North-Central America	USA	Eagle River, Wisconsin	502	Temperate	754	-10	20	-10	20	Natural	1995	2008	13	logging	experimental	severity	variable gap size - m^2, control 6 m diameter, treatment 46 m diameter.	management	abundance	relative density	adult trees	Acer saccharum	native	12	13.9	8.7	12	1708.6	36.2	0.51	0.13	0.32	0.09
20	-88.9833	45.9333	North-Central America	USA	Eagle River, Wisconsin	502	Temperate	754	-10	20	-10	20	Natural	1995	2008	13	logging	experimental	severity	variable gap size - m^2, control 6 m diameter, treatment 46 m diameter.	management	abundance	relative density	adult trees	all	native	12	13.9	8.7	12	1708.6	36.2	0.03	0.03	0.4	0.05
21	-82.5558	35.58	North-Central America	USA	Asheville, North Carolina	745	Temperate	1250	2.3	22.3	2.3	22.3	Natural	-	-	23	drought	natural	moisture gradient	Palmer Drought Severity Index	natural	growth	Basal area increment (cm^2 yr^-1)	all	Liriodendron tulipifera	native	133	-5.39	-	133	5.37	-	17.54	2.11	22.11	3.97
22	-82.5558	35.58	North-Central America	USA	Asheville, North Carolina	975	Temperate	1262.5	2.3	22.3	2.3	22.3	Natural	2008	2010	2	drought	natural	moisture gradient	Palmer Drought Severity Index	natural	growth	annual BAI increment	adult trees	Quercus rubra	native	62	-3.25	0.458	62	-0.31	0.63	22.65	14.76	22.03	14.77
22	-82.5558	35.58	North-Central America	USA	Asheville, North Carolina	975	Temperate	1262.5	2.3	22.3	2.3	22.3	Natural	1988	1990	2	drought	natural	moisture gradient	Palmer Drought Severity Index	natural	growth	annual BAI increment	adult trees	Quercus velutina	native	62	-3.28	0.415	62	1.87	0.561	14.56	6.1	14.47	6.4
22	-82.5558	35.58	North-Central America	USA	Asheville, North Carolina	975	Temperate	1262.5	2.3	22.3	2.3	22.3	Natural	2008	2010	2	drought	natural	moisture gradient	Palmer Drought Severity Index	natural	growth	annual BAI increment	adult trees	Quercus velutina	native	62	-3.25	0.458	62	-0.31	0.63	13.43	5.41	13.64	6.21
22	-82.5558	35.58	North-Central America	USA	Asheville, North Carolina	975	Temperate	1262.5	2.3	22.3	2.3	22.3	Natural	1988	1990	2	drought	natural	moisture gradient	Palmer Drought Severity Index	natural	growth	annual BAI increment	adult trees	Quercus alba	native	62	-3.28	0.415	62	1.87	0.561	16.86	9.31	17.28	8.85
22	-82.5558	35.58	North-Central America	USA	Asheville, North Carolina	975	Temperate	1262.5	2.3	22.3	2.3	22.3	Natural	1988	1990	2	drought	natural	moisture gradient	Palmer Drought Severity Index	natural	growth	annual BAI increment	adult trees	Quercus prinus	native	62	-3.28	0.415	62	1.87	0.561	11.31	6.63	12.38	6.77
22	-82.5558	35.58	North-Central America	USA	Asheville, North Carolina	975	Temperate	1262.5	2.3	22.3	2.3	22.3	Natural	1988	1990	2	drought	natural	moisture gradient	Palmer Drought Severity Index	natural	growth	annual BAI increment	adult trees	Quercus rubra	native	62	-3.28	0.415	62	1.87	0.561	17.57	9.68	19.44	10.82
22	-82.5558	35.58	North-Central America	USA	Asheville, North Carolina	975	Temperate	1262.5	2.3	22.3	2.3	22.3	Natural	2008	2010	2	drought	natural	moisture gradient	Palmer Drought Severity Index	natural	growth	annual BAI increment	adult trees	Quercus prinus	native	62	-3.25	0.458	62	-0.31	0.63	13.14	6.03	14.76	6.85
22	-82.5558	35.58	North-Central America	USA	Asheville, North Carolina	975	Temperate	1262.5	2.3	22.3	2.3	22.3	Natural	2008	2010	2	drought	natural	moisture gradient	Palmer Drought Severity Index	natural	growth	annual BAI increment	adult trees	Quercus alba	native	62	-3.25	0.458	62	-0.31	0.63	17.07	8.32	19.31	9.47
23	152.333	-29.3469	Australia	Australia	Grafton, NSW	950	Temperate	1800	8.5	20	20	8.5	Natural	2002	2007	5	fire	natural	fertility	low nutrients, dy forest DSF control, high nutrient species (WSF) treat, measured by N %	natural	resilience	bark thickness (mm)	resprouters	all	all	17	0.18	-	17	0.49	-	0.7	0.072	0.481	0.027
23	152.333	-29.3469	Australia	Australia	Grafton, NSW	950	Temperate	1800	8.5	20	20	8.5	Natural	2002	2007	5	fire	natural	fertility	low nutrients, dy forest DSF control, high nutrient species (WSF) treat, measured by N %	natural	resilience	bark thickness (mm)	non-resprouters	all	all	17	0.18	-	17	0.49	-	0.33	0.01	0.37	0.03
23	152.333	-29.3469	Australia	Australia	Grafton, NSW	950	Temperate	1800	8.5	20	20	8.5	Natural	2002	2007	5	fire	natural	fertility	low nutrients, dy forest DSF control, high nutrient species (WSF) treat, measured by N %	natural	resilience	specific leaf area(mm/g)	resprouters	all	all	17	0.18	-	17	0.49	-	464.94	23.37	818.18	38.96
23	152.333	-29.3469	Australia	Australia	Grafton, NSW	950	Temperate	1800	8.5	20	20	8.5	Natural	2002	2007	5	fire	natural	fertility	low nutrients, dy forest DSF control, high nutrient species (WSF) treat, measured by N %	natural	growth	maximum height (m)	non-resprouters	all	all	17	0.18	-	17	0.49	-	383	58	1040	68
23	152.333	-29.3469	Australia	Australia	Grafton, NSW	950	Temperate	1800	8.5	20	20	8.5	Natural	2002	2007	5	fire	natural	fertility	low nutrients, dy forest DSF control, high nutrient species (WSF) treat, measured by N %	natural	resilience	specific leaf area(mm/g)	non-resprouters	all	all	17	0.18	-	17	0.49	-	2.12	0.15	7.1	1.21
23	152.333	-29.3469	Australia	Australia	Grafton, NSW	950	Temperate	1800	8.5	20	20	8.5	Natural	2002	2007	5	fire	natural	fertility	low nutrients, dy forest DSF control, high nutrient species (WSF) treat, measured by N %	natural	growth	maximum height (m)	resprouters	all	all	17	0.18	-	17	0.49	-	2.52	0.24	11.33	1.12
24	9.88333	48.8606	Europe	Germany	Goggingen	650	Temperate	800	-2	18	-2	18	Natural	1992	1993	1	drought	natural	biomass reduction	density, trees/ha, thining. What is left, Contrl high density, treat low density	management	growth	growth recovery index	adult trees	Picea abies	native	2	1471	-	2	444	-	1.59	0.38	2.23	0.19
24	9.88333	48.8606	Europe	Germany	Goggingen	650	Temperate	800	-2	18	-2	18	Natural	2003	2004	1	drought	natural	biomass reduction	density, trees/ha, thining. Contrl high density, treat low density	management	growth	growth recovery index	adult trees	Picea abies	native	2	643	-	2	265	-	1.24	0.3	1.79	0.18
25	25.5689	58.8887	Europe	Estonia	Paide	66	Boreal	650	-5	17	-5	17	Natural	2003	2011	8	logging	management	fertility	productivity gradient measured as stand volume m3/ha	natural	abundance	BA trees (DBH 8-40cm)	all	all	all	53	177.5	17.6777	35	600	282.843	21	4	19.8	5.8
25	25.5689	58.8887	Europe	Estonia	Paide	66	Boreal	650	-5	17	-5	17	Natural	2003	2011	8	logging	management	fertility	productivity gradient measured as stand volume m3/ha	natural	abundance	BA stand (DBH > 8cm)	all	all	all	53	177.5	17.6777	35	600	282.843	24	4	26	4
25	25.5689	58.8887	Europe	Estonia	Paide	66	Boreal	650	-5	17	-5	17	Natural	2003	2011	8	logging	management	fertility	productivity gradient measured as stand volume m3/ha	natural	abundance	Stand closure	all	all	all	53	177.5	17.6777	35	600	282.843	0.5	0.1	0.7	0.1
25	25.5689	58.8887	Europe	Estonia	Paide	66	Boreal	650	-5	17	-5	17	Natural	2003	2011	8	logging	management	fertility	productivity gradient measured as stand volume m3/ha	natural	abundance	number of saplings (100m^2 circle)	saplings	all	all	53	177.5	17.6777	35	600	282.843	4.8	4.8	6.9	3.9
25	25.5689	58.8887	Europe	Estonia	Paide	66	Boreal	650	-5	17	-5	17	Natural	2003	2011	8	logging	management	fertility	productivity gradient measured as stand volume m3/ha	natural	abundance	number of sapling species	saplings	all	all	53	177.5	17.6777	35	600	282.843	1	1	1.9	0.9
25	25.5689	58.8887	Europe	Estonia	Paide	66	Boreal	650	-5	17	-5	17	Natural	2003	2011	8	logging	management	fertility	productivity gradient measured as stand volume m3/ha	natural	abundance	number of tree species	all	all	all	53	177.5	17.6777	35	600	282.843	2.1	0.9	4.3	1.3
25	25.5689	58.8887	Europe	Estonia	Paide	66	Boreal	650	-5	17	-5	17	Natural	2003	2011	8	logging	management	fertility	productivity gradient measured as stand volume m3/ha	natural	abundance	BA trees (DBH>40cm)	all	all	all	53	177.5	17.6777	35	600	282.843	2.5	2.5	6.2	4.2
26	-122.613	54.3658	North-Central America	Canada	Prince George, British Columbia	980	Boreal	690	-6.9	17.2	-6.9	17.2	Natural	1993	2013	20	logging	experimental	severity	control forest floor no compaction, treat forest floor removed and compaction	management	change	community dissimilarity	understory	all	all	6	0	-	6	1	-	0.37	0.02	0.56	0.04
27	-119.367	38.4333	North-Central America	USA	Bridgeport, California	2445	Temperate	400	-5.5	11	-5.5	11	Natural	2007/2008	2010/2011	3	fire	natural	severity	composite burn index, low < 1.5, hihg > 2.6	natural	abundance	ramet density - ramets/ha	all	Populus tremuloides	all	18	1.4	-	36	2.6	-	29430	2383.5	72539	3730.5
27	-119.367	38.4333	North-Central America	USA	Bridgeport, California	2445	Temperate	400	-5.5	11	-5.5	11	Natural	2007/2008	2010/2011	3	fire	natural	severity	composite burn index, low < 1.5, hihg > 2.5	natural	growth	average ramet basal diamater (cm)	all	Populus tremuloides	all	18	1.4	-	36	2.6	-	0.073	0.001	1.06	0.02
28	-71.6758	43.8928	North-Central America	USA	West Thornton, New Hampshire	617.5	Temperate	1230	-9	19	-9	19	Natural	1981	1985	4	erosion	management	severity	measured as soil compaction, soil penetration resistance	management	diversity	Shannon and Weiner diversity index	all	all	all	2	0.96	0.34	2	1.9	1.54	19.5	1.75	12.5	2.12
28	-71.6758	43.8928	North-Central America	USA	West Thornton, New Hampshire	617.5	Temperate	1230	-9	19	-9	19	Natural	1981	1985	4	erosion	management	severity	measured as soil compaction, soil penetration resistance	management	abundance	% cover by tree seedlings	seedlings	all	all	2	0.96	0.34	2	1.9	1.54	0.965	0.02	0.87	0.06
29	-121.9	47.4	North-Central America	USA	Snaqualmie, Washington	292	Temperate	1420	3.2	16.9	3.2	16.9	Natural	-	-	85	logging	management	fertility	site productivity index (King, 1966)	natural	resilience	resilience (years) - regression of time to reach t50 on site index	adult trees	all	all	5	31.09	4.26	5	39.95	2.51	89.33	12.93	67.37	5.91
30	-71.2828	44.0778	North-Central America	USA	Bartlett, New Hampshire	510	Temperate	1259	-7.95	20.05	-7.95	20.05	Natural	1931	1992	60	logging	management	biomass reduction	unmanged control and managed treat (clearcuttin shelterwood, group selection, tree selection)	management	abundance	% Basal Area	adult trees	Abies balsamea	native	4	0	-	4	1	-	2.2	2.75	0.23	0.34
30	-71.2828	44.0778	North-Central America	USA	Bartlett, New Hampshire	510	Temperate	1259	-7.95	20.05	-7.95	20.05	Natural	1931	1992	60	logging	management	biomass reduction	unmanged control and managed treat (clearcuttin shelterwood, group selection, tree selection)	management	abundance	% Basal Area	adult trees	Picea rubens	native	4	0	-	4	1	-	19.7	18.74	3.42	3.31
30	-71.2828	44.0778	North-Central America	USA	Bartlett, New Hampshire	510	Temperate	1259	-7.95	20.05	-7.95	20.05	Natural	1931	1992	60	logging	management	biomass reduction	unmanged control and managed treat (clearcuttin shelterwood, group selection, tree selection)	management	abundance	% Basal Area	adult trees	Populus	native	4	0	-	4	1	-	1.05	1.37	0.467	0.54
30	-71.2828	44.0778	North-Central America	USA	Bartlett, New Hampshire	510	Temperate	1259	-7.95	20.05	-7.95	20.05	Natural	1931	1992	60	logging	management	biomass reduction	unmanged control and managed treat (clearcuttin shelterwood, group selection, tree selection)	management	abundance	% Basal Area	adult trees	Betula papyrifera	native	4	0	-	4	1	-	6.675	1.42	3.38	1.77
30	-71.2828	44.0778	North-Central America	USA	Bartlett, New Hampshire	510	Temperate	1259	-7.95	20.05	-7.95	20.05	Natural	1931	1992	60	logging	management	biomass reduction	unmanged control and managed treat (clearcuttin shelterwood, group selection, tree selection)	management	abundance	% Basal Area	adult trees	Acer rubrum	native	4	0	-	4	1	-	17.375	11.74	11.18	8.49
30	-71.2828	44.0778	North-Central America	USA	Bartlett, New Hampshire	510	Temperate	1259	-7.95	20.05	-7.95	20.05	Natural	1931	1992	60	logging	management	biomass reduction	unmanged control and managed treat (clearcuttin shelterwood, group selection, tree selection)	management	abundance	% Basal Area	adult trees	Betula alleghaniensis	native	4	0	-	4	1	-	10.075	3.91	10.667	2.82
30	-71.2828	44.0778	North-Central America	USA	Bartlett, New Hampshire	510	Temperate	1259	-7.95	20.05	-7.95	20.05	Natural	1931	1992	60	logging	management	biomass reduction	unmanged control and managed treat (clearcuttin shelterwood, group selection, tree selection)	management	abundance	% Basal Area	adult trees	Fraxinus americana	native	4	0	-	4	1	-	2.75	2.93	2.98	1.97
30	-71.2828	44.0778	North-Central America	USA	Bartlett, New Hampshire	510	Temperate	1259	-7.95	20.05	-7.95	20.05	Natural	1931	1992	60	logging	management	biomass reduction	unmanged control and managed treat (clearcuttin shelterwood, group selection, tree selection)	management	abundance	% Basal Area	adult trees	Tsuga canadensis	native	4	0	-	4	1	-	12.625	9.48	18.07	9.08
30	-71.2828	44.0778	North-Central America	USA	Bartlett, New Hampshire	510	Temperate	1259	-7.95	20.05	-7.95	20.05	Natural	1931	1992	60	logging	management	biomass reduction	unmanged control and managed treat (clearcuttin shelterwood, group selection, tree selection)	management	abundance	% Basal Area	adult trees	Acer saccharum	native	4	0	-	4	1	-	7.45	4.16	13.72	8.9
30	-71.2828	44.0778	North-Central America	USA	Bartlett, New Hampshire	510	Temperate	1259	-7.95	20.05	-7.95	20.05	Natural	1931	1992	60	logging	management	biomass reduction	unmanged control and managed treat (clearcuttin shelterwood, group selection, tree selection)	management	abundance	% Basal Area	adult trees	Fagus grandifolia	native	4	0	-	4	1	-	16	6	31.75	8.17
31	-77.9667	17.9	North-Central America	Jamaica	Hellshire Hills Forest Reserve	137.5	Subtropical	780	27	30	27	30	Natural	1999	2009	10	logging	experimental	severity	% basal area removedreduction, 100 clear cut treat, 50% partial cut	management	abundance	Basal area (m^2 ha^-1)	all	all	all	4	40	-	8	100	3.3	21.86	2.84	9.19	1.14
31	-77.9667	17.9	North-Central America	Jamaica	Hellshire Hills Forest Reserve	137.5	Subtropical	780	27	30	27	30	Natural	1999	2009	10	logging	experimental	severity	% basal area removedreduction, 100 clear cut treat, 50% partial cut	management	diversity	species richness	all	all	all	4	40	-	8	100	2.1	23.04	1.42	23.3	1.33
32	152.617	-25.8	Australia	Australia	Bauple, Queensland	150	Temperate	1007	15	25	25	15	Natural	1974	1993	19	logging	experimental	biomass reduction	frequency of burns, annual 33 burns treatment, triannual 11 burns contrl	management	abundance	density, plants m3	saplings	Acacia	native	6	11	-	6	33	-	65	3.2	1.8	2.8
32	152.617	-25.8	Australia	Australia	Bauple, Queensland	150	Temperate	1007	15	25	25	15	Natural	1974	1993	19	logging	experimental	biomass reduction	frequency of burns, annual 33 burns treatment, triannual 11 burns contrl	management	abundance	density, plants m7	adult trees	Eucalyptus	native	6	11	-	6	33	-	14.01	1.8	1.39	3.5
32	152.617	-25.8	Australia	Australia	Bauple, Queensland	150	Temperate	1007	15	25	25	15	Natural	1974	1993	19	logging	experimental	biomass reduction	frequency of burns, annual 33 burns treatment, triannual 11 burns contrl	management	abundance	density, plants m5	seedlings	Eucalyptus	native	6	11	-	6	33	-	42.8	9.8	19.8	6.4
32	152.617	-25.8	Australia	Australia	Bauple, Queensland	150	Temperate	1007	15	25	25	15	Natural	1974	1993	19	logging	experimental	biomass reduction	frequency of burns, annual 33 burns treatment, triannual 11 burns contrl	management	abundance	density, plants m2	seedlings	Acacia	native	6	11	-	6	33	-	62.2	13	46.7	9
32	152.617	-25.8	Australia	Australia	Bauple, Queensland	150	Temperate	1007	15	25	25	15	Natural	1974	1993	19	logging	experimental	biomass reduction	frequency of burns, annual 33 burns treatment, triannual 11 burns contrl	management	abundance	density, plants m4	adult trees	Acacia	native	6	11	-	6	33	-	0.16	2.15	1.99	2.2
32	152.617	-25.8	Australia	Australia	Bauple, Queensland	150	Temperate	1007	15	25	25	15	Natural	1974	1993	19	logging	experimental	biomass reduction	frequency of burns, annual 33 burns treatment, triannual 11 burns contrl	management	abundance	density, plants m6	saplings	Eucalyptus	native	6	11	-	6	33	-	0.63	2	11.59	2.4
33	-93.94	29.885	North-Central America	USA	Port Arthur, Texas	75	Temperate	1345	11	28	11	28	Natural	-	-	2	fire	experimental	severity	fine fuel/drier t/ha	management	abundance	number/haX100	saplings	all	native	20	7.28	5.86	20	4.01	2.25	3.9	5	19	8.5
34	0.0666667	41.4167	Europe	Spain	Zaragoza	280	Mediterranean	390	6.1	23.8	6.1	23.8	Natural	2009	2013	4	drought	natural	intrinsic	mean individual inbreeding, genetic diveristy	natural	resilience	% healthy canopy	all	all	all	6	0.011	0.007	6	0.33	0.031	34.65	24.03	-16.38	6.44
35	-116.285	44.9703	North-Central America	USA	New Meadows, Idaho	1640	Temperate	581	-6	17.1	-6	17.1	Natural	1988/1992	1997	5	drought	natural	second disturbance	fire post drough, control no fire, treatment fires	natural	growth	BAI increment, cm^2	adult trees	Pinus ponderosa	native	37	0	-	87	1	-	30	2.67	22.1	1.73
35	-116.285	44.9703	North-Central America	USA	New Meadows, Idaho	1640	Temperate	581	-6	17.1	-6	17.1	Natural	1988/1992	1997	5	drought	natural	second disturbance	fire post drough, control no fire, treatment fires	natural	resilience	index - resilience wieghted by the damage experiened during disturbance	adult trees	Pinus ponderosa	native	37	0	-	87	1	-	0.19	0.05	0.15	0.03
35	-116.285	44.9703	North-Central America	USA	New Meadows, Idaho	1640	Temperate	581	-6	17.1	-6	17.1	Natural	1988/1992	1997	5	drought	natural	second disturbance	fire post drough, control no fire, treatment fires	natural	resilience	index - ratio performance after and before disturbance	adult trees	Pinus ponderosa	native	37	0	-	87	1	-	0.94	0.09	0.77	0.04
35	-116.285	44.9703	North-Central America	USA	New Meadows, Idaho	1640	Temperate	581	-6	17.1	-6	17.1	Natural	1988/1992	1997	5	drought	natural	second disturbance	fire post drough, control no fire, treatment fires	natural	resilience	index - ratio between growth during drought and growth during pre-drought period	adult trees	Pinus ponderosa	native	37	0	-	87	1	-	0.75	0.04	0.62	0.02
35	-116.285	44.9703	North-Central America	USA	New Meadows, Idaho	1640	Temperate	581	-6	17.1	-6	17.1	Natural	1988/1992	1997	5	drought	natural	second disturbance	fire post drough, control no fire, treatment fires	natural	resilience	index - ratio betweeen post-drought growth and during drought growth	adult trees	Pinus ponderosa	native	37	0	-	87	1	-	1.33	0.14	1.41	0.09
36	1.94444	41.6142	Europe	Spain	Terrassa	550	Mediterranean	605	9	23	9	23	Natural	1994	1994	0	drought	natural	moisture gradient	binary variable 0-1, breccia more compacted less access to water	natural	resilience	Proportion dieback (% plants that were classified with no green leaves)	adult trees	Quercus ilex	native	6	0	-	6	1	-	74.44	5.93	10.37	6.67
36	1.94444	41.6142	Europe	Spain	Terrassa	550	Mediterranean	605	9	23	9	23	Natural	1994	1994	0	drought	natural	moisture gradient	binary variable 0-1, breccia more compacted less access to water	natural	resilience	Proportion dieback (% plants that were classified with no green leaves)	shrubs	Erica arborea	native	6	0	-	6	1	-	57.04	12.59	11.11	1.48
37	0.916667	41.2167	Europe	Spain	Reus	503	Mediterranean	537	9	24.2	9	24.2	Natural	1992	2002	10	drought	natural	biomass reduction	binary variable,0-1(original thinning 40% basal area) two thinnings treat	management	abundance	density, trees/ha	all	Quercus ilex	native	2	1	-	2	2	-	2921	1080	3142	162
37	0.916667	41.2167	Europe	Spain	Reus	503	Mediterranean	537	9	24.2	9	24.2	Natural	1992	2002	10	drought	natural	biomass reduction	binary variable,0-1(original thinning 40% basal area) two thinnings treat	management	abundance	density, trees/ha	all	Quercus ilex	native	2	1	-	2	2	-	1028	182	2385	647
38	-122.317	56.6	North-Central America	Canada	Fort St. John	855	Boreal	444.7	-12.8	16.2	-12.8	16.2	Mixed	1986	2002	16	logging	management	biomass reduction	soil tilling Inga Lake	management	diversity	non-vascular	all	all	all	3	0	-	3	100	-	0.57	0.08	0.49	0.08
38	-121.633	56.6167	North-Central America	Canada	Fort St. John	855	Boreal	444.7	-12.8	16.2	-12.8	16.2	Mixed	1986	2002	16	logging	management	biomass reduction	soil tilling Inga Lake	management	diversity	non-vascular	all	all	all	3	0	-	3	100	-	0.58	0.05	0.58	0.05
38	-122.317	56.6	North-Central America	Canada	Fort St. John	855	Boreal	444.7	-12.8	16.2	-12.8	16.2	Mixed	1986	2002	16	logging	management	biomass reduction	soil tilling Inga Lake	management	diversity	All species and layers	all	all	all	3	0	-	3	100	-	0.73	0.01	0.73	0.01
38	-122.317	56.6	North-Central America	Canada	Fort St. John	855	Boreal	444.7	-12.8	16.2	-12.8	16.2	Mixed	1986	2002	16	logging	management	biomass reduction	soil tilling Inga Lake	management	diversity	understory	understory	all	all	3	0	-	3	100	-	0.72	0.02	0.72	0.02
38	-122.317	56.6	North-Central America	Canada	Fort St. John	855	Boreal	444.7	-12.8	16.2	-12.8	16.2	Mixed	1986	2002	16	logging	management	biomass reduction	soil tilling Inga Lake	management	diversity	vascular plants	all	all	all	3	0	-	3	100	-	0.73	0.02	0.73	0.02
38	-121.633	56.6167	North-Central America	Canada	Fort St. John	855	Boreal	444.7	-12.8	16.2	-12.8	16.2	Mixed	1986	2002	16	logging	management	biomass reduction	soil tilling Inga Lake	management	diversity	vascular plants	all	all	all	3	0	-	3	100	-	0.69	0.02	0.71	0.02
38	-121.633	56.6167	North-Central America	Canada	Fort St. John	855	Boreal	444.7	-12.8	16.2	-12.8	16.2	Mixed	1986	2002	16	logging	management	biomass reduction	soil tilling Inga Lake	management	diversity	understory	understory	all	all	3	0	-	3	100	-	0.69	0.01	0.73	0.01
38	-122.317	56.6	North-Central America	Canada	Fort St. John	855	Boreal	444.7	-12.8	16.2	-12.8	16.2	Mixed	1986	2002	16	logging	management	biomass reduction	soil tilling Inga Lake	management	diversity	vascular plants	all	all	all	3	0	-	3	100	-	38	2	41	2
38	-121.633	56.6167	North-Central America	Canada	Fort St. John	855	Boreal	444.7	-12.8	16.2	-12.8	16.2	Mixed	1986	2002	16	logging	management	biomass reduction	soil tilling Inga Lake	management	diversity	All species and layers	all	all	all	3	0	-	3	100	-	0.66	0.01	0.72	0.01
38	-122.317	56.6	North-Central America	Canada	Fort St. John	855	Boreal	444.7	-12.8	16.2	-12.8	16.2	Mixed	1986	2002	16	logging	management	biomass reduction	soil tilling Inga Lake	management	diversity	All species and layers	all	all	all	3	0	-	3	100	-	46	3	52	3
38	-121.633	56.6167	North-Central America	Canada	Fort St. John	855	Boreal	444.7	-12.8	16.2	-12.8	16.2	Mixed	1986	2002	16	logging	management	biomass reduction	soil tilling Inga Lake	management	diversity	vascular plants	all	all	all	3	0	-	3	100	-	30	2	35	2
38	-122.317	56.6	North-Central America	Canada	Fort St. John	855	Boreal	444.7	-12.8	16.2	-12.8	16.2	Mixed	1986	2002	16	logging	management	biomass reduction	soil tilling Inga Lake	management	diversity	understory	understory	all	all	3	0	-	3	100	-	38	3	45	3
38	-121.633	56.6167	North-Central America	Canada	Fort St. John	855	Boreal	444.7	-12.8	16.2	-12.8	16.2	Mixed	1986	2002	16	logging	management	biomass reduction	soil tilling Inga Lake	management	diversity	All species and layers	all	all	all	3	0	-	3	100	-	40	3	48	3
38	-121.633	56.6167	North-Central America	Canada	Fort St. John	855	Boreal	444.7	-12.8	16.2	-12.8	16.2	Mixed	1986	2002	16	logging	management	biomass reduction	soil tilling Inga Lake	management	diversity	understory	understory	all	all	3	0	-	3	100	-	35	3	42	3
38	-121.633	56.6167	North-Central America	Canada	Fort St. John	855	Boreal	444.7	-12.8	16.2	-12.8	16.2	Mixed	1986	2002	16	logging	management	biomass reduction	soil tilling Inga Lake	management	diversity	non-vascular	all	all	all	3	0	-	3	100	-	10	2	13	2
38	-122.317	56.6	North-Central America	Canada	Fort St. John	855	Boreal	444.7	-12.8	16.2	-12.8	16.2	Mixed	1986	2002	16	logging	management	biomass reduction	soil tilling Inga Lake	management	diversity	non-vascular	all	all	all	3	0	-	3	100	-	8	2	11	2
39	-108	37.6999	North-Central America	USA	Rico	3200	Temperate	680	-6	14	-6	14	Natural	1993	2013	20	herbivory	natural	biomass reduction	thinning host tree	management	abundance	percent of basal area of infected individuals	adult trees	Picea engelmannii	native	20	0	-	20	1	-	18.5	19.5	12.3	7
39	-108	37.6999	North-Central America	USA	Rico	3200	Temperate	680	-6	14	-6	14	Natural	1993	2013	20	herbivory	natural	biomass reduction	thinning host tree	management	abundance	percent of infected individuals	adult trees	Picea engelmannii	native	20	0	-	20	1	-	9.17	8.47	9	6.36
40	-123.5	41.5	North-Central America	USA	Cottage Groove	366	Mediterranean	1855	3.7	22.8	3.7	22.8	Natural	1996	2015	19	fire	natural	moisture gradient	climate water deficit	natural	abundance	seedling density	seedlings	all	native	23	354	39.8183	21	142	36.8605	50	8.8	278	90
41	35.0483	32.7435	Asia	Israel	Haifa	546	Mediterranean	542	13	27	13	27	Natural	2005	2010	5	fire	natural	severity	times burnt, 1 control twice treat	natural	abundance	pine tree density per m squared	adult trees	Pinus halepensis	native	100	1	-	100	2	-	1.24	0.19	0.25	0.05
41	35.0483	32.7435	Asia	Israel	Haifa	546	Mediterranean	542	13	27	13	27	Natural	2005	2010	5	fire	natural	severity	times burnt, 1 control twice treat	natural	abundance	pine tree density per m squared	adult trees	Pinus halepensis	native	100	1	-	100	2	-	1.24	0.15	0.25	0.04
41	35.0483	32.7435	Asia	Israel	Haifa	546	Mediterranean	542	13	27	13	27	Natural	2003	2010	7	fire	natural	severity	times burnt, 1 control twice treat	natural	abundance	pine tree density per m squared	adult trees	Pinus halepensis	native	100	1	-	100	2	-	1.3	0.28	0.37	0.08
41	35.0483	32.7435	Asia	Israel	Haifa	546	Mediterranean	542	13	27	13	27	Natural	2006	2010	4	fire	natural	severity	times burnt, 1 control twice treat	natural	abundance	pine tree density per m squared	adult trees	Pinus halepensis	native	100	1	-	100	2	-	3.2	0.7	2.5	0.39
41	35.0483	32.7435	Asia	Israel	Haifa	546	Mediterranean	542	13	27	13	27	Natural	1989	2010	21	fire	natural	severity	times burnt, 1 control twice treat	natural	abundance	pine tree density per m squared	adult trees	Pinus halepensis	native	100	1	-	100	2	-	0.97	0.05	0.78	0.08
41	35.0483	32.7435	Asia	Israel	Haifa	546	Mediterranean	542	13	27	13	27	Natural	2006	2010	4	fire	natural	severity	times burnt, 1 control twice treat	natural	abundance	pine tree density per m squared	adult trees	Pinus halepensis	native	100	1	-	100	2	-	3.2	0.67	2.8	0.26
41	35.0483	32.7435	Asia	Israel	Haifa	546	Mediterranean	542	13	27	13	27	Natural	1999	2010	11	fire	natural	severity	times burnt, 1 control twice treat	natural	abundance	pine tree density per m squared	adult trees	Pinus halepensis	native	100	1	-	100	2	-	0.7	0.1	0.85	0.6
42	2.7223	47.5713	Europe	France	Orleans	169	Temperate	642	4	18	4	18	Natural	1976	1980	4	drought	natural	moisture gradient	soil water deficit, control high	natural	resilience	standard diameter growth resilience	adult trees	Quercus petraea	native	30	48	16	30	26	17	0.979786	0.209479	0.879368	0.191112
43	59.9036	56.8188	Asia	Russia	Revda	316	Boreal	500	-16.5	17	-16.5	17	Natural	1999	2002	3	clearing	natural	fertility	distance to copper smelthing plant , low distance low ferility	natural	diversity	number of species per m	understory	all	all	120	1.1	0.1	120	12.2	0.4	2	1	6.42857	3.45722
44	23.0212	40.681	Europe	Greece	Thessaloniki	390	Mediterranean	396	6.2	15.6	6.2	15.6	Mixed	1982	2002	20	fire	natural	biomass reduction	thinning ( trees left per hectare)	management	growth	height (m)	adult trees	Pinus brutia	native	10	12000	-	10	7300	-	4.49	1.19	5.77	1.25
45	-71.1667	47.3	North-Central America	Canada	Quebec City	850	Boreal	1583	-16	15.1	-16	15.1	Mixed	1974	2009	25	logging	management	severity	control careful logging, treat plant clearance and chemical treatment	management	abundance	no. stems ha	adult trees	hardwoods	native	5	0	-	5	1	-	7981	545	485	364.5
45	-71.1667	47.3	North-Central America	Canada	Quebec City	850	Boreal	1583	-16	15.1	-16	15.1	Mixed	1974	2009	25	logging	management	severity	control careful logging, treat plant clearance and chemical treatment	management	abundance	no. stems ha	adult trees	conifers	native	5	0	-	5	1	-	10221	1882.5	3030	334.5
46	27	62	Europe	Finland	Lahti	90	Boreal	631	-6.4	15.3	-6.4	15.3	Mixed	1995	2006	11	logging	management	severity	Percent forestremoved	management	abundance	understory community composition, cover %	bryophytes	all	all	8	33	-	8	100	-	47	4	11	0.8
46	27	62	Europe	Finland	Lahti	90	Boreal	631	-6.4	15.3	-6.4	15.3	Mixed	1995	2006	11	logging	management	severity	Percent forestremoved	management	abundance	understory community composition %cvoer vascular	understory	all	all	8	33	-	8	100	-	18	0.9	31	1
47	-1.83	38.5	Europe	Spain	Hellin	467	Mediterranean	278.5	5.2	25	5.2	25	Natural	1994	2015	21	fire	natural	severity	burn severity index (dNBR), three categories, low control hihg treat	natural	diversity	floristic richness	understory	all	all	3	1	-	13	3	-	13	10	12	8
48	9.966	53.25	Europe	Germany	Undeloh	60	Temperate	811	0.8	17.3	0.8	17.3	Natural	1880	2006	126	clearing	management	fertility	control previous areable land low % N content in O horizon, pasture high treat	management	growth	tree ring width(mm)	adult trees	Quercus petraea	all	8	0.47	0.06	10	0.88	0.09	1.91429	0.465469	1.85896	0.31674
49	-145	65	North-Central America	USA	Fairbanks	507	Boreal	286	-23.1	22.8	-23.1	22.8	Natural	2004	2012	8	fire	natural	moisture gradient	dry or moist site calculated from climatic moisture index	natural	abundance	proportion change of black spruce ( high means few remaining and low resilience)	adult trees	Picea mariana	native	12	-0.237	0.079	12	-0.076	0.096	16.6	22.2222	2.2	10.2881
50	-109.209	33.9531	North-Central America	USA	Nutrioso	2340	Temperate	399	5.2	24.2	5.2	24.2	Natural	2011	2012	1	fire	natural	biomass reduction	thinning of fire sensitive species, control not thinned, treat thinned, measured by no. stems ha	management	abundance	proportion of invasive species	all	all	exotic	90	1093.1	73.4	90	219.2	46.5	50	10	24	5
50	-109.209	33.9531	North-Central America	USA	Nutrioso	2340	Temperate	399	5.2	24.2	5.2	24.2	Natural	2011	2012	1	fire	natural	biomass reduction	thinning of fire sensitive species, control not thinned, treat thinned, measured by no. stems ha	management	diversity	species richness	all	all	all	90	1093.1	73.4	90	219.2	46.5	48.3	3.8	50.3	3.5
50	-109.209	33.9531	North-Central America	USA	Nutrioso	2340	Temperate	399	5.2	24.2	5.2	24.2	Natural	2011	2012	1	fire	natural	biomass reduction	thinning of fire sensitive species, control not thinned, treat thinned, measured by no. stems ha	management	abundance	percent cover of understory	all	all	all	90	1093.1	73.4	90	219.2	46.5	8.1	1.3	12.2	1.6
51	-120	39	North-Central America	USA	Lake Tahoe	2084	Mediterranean	418	-1.4	16.2	-1.4	16.2	Natural	2004	2011	7	fire	natural	severity	fire severity class RdNBR, low vs high based on mortality (%)	natural	abundance	seedlings/saplings per hectare	seedlings	conifers	native	116	12.5	2.5	864	95	2.5	2000	300	1000	150
52	-119.037	36.9641	North-Central America	USA	Sawmill Flat	2250	Mediterranean	433	5	15.9	5	15.9	Natural	2001	2011	10	fire	natural	biomass reduction	thinning over story after burn	management	abundance	Carbon ( Mg per ha)	all	all	native	3	0	-	3	1	-	400	35	204	11
52	-119.037	36.9641	North-Central America	USA	Sawmill Flat	2250	Mediterranean	433	5	15.9	5	15.9	Natural	2001	2011	10	logging	natural	biomass reduction	burning after thinning overstory	management	abundance	Carbon ( Mg per ha)	all	all	native	3	0	-	3	1	-	285	20	204	11
52	-119.037	36.9641	North-Central America	USA	Sawmill Flat	2250	Mediterranean	433	5	15.9	5	15.9	Natural	2001	2011	10	logging	natural	biomass reduction	burning after thinnign understory or not	management	abundance	Carbon ( Mg per ha)	all	all	native	3	0	-	3	1	-	435	35	346	20
52	-119.037	36.9641	North-Central America	USA	Sawmill Flat	2250	Mediterranean	433	5	15.9	5	15.9	Natural	2001	2011	10	fire	natural	biomass reduction	thinning understory or not	management	abundance	Carbon ( Mg per ha)	all	all	native	3	0	-	3	1	-	400	35	346	20
53	-111.5	41.86	North-Central America	USA	Logan	2800	Temperate	1044	-10	14.5	-10	14.5	Mixed	1996	2013	17	herbivory	natural	biomass reduction	thinning of non-spruce trees, silge tree selection and shelterwood, control and treatment, measured as BA	management	abundance	regenerated seedling per ha	seedlings	Picea engelmannii	native	8	33.8	-	8	21.7	-	35	30	406	125
54	-92.6	16.7	North-Central America	Mexico	San Cristóbal de Las Casas	2325	Temperate	1042	12.3	16.5	12.3	16.5	Natural	1986	1997	11	logging	experimental	severity	percent resprouted oak removal	management	diversity	species richness of epiphytes	epiphytes	all	native	10	21.8	11.5	6	69	17	20.5	8.5	9.3	5.1
55	105.9	50.8	Asia	Russia	Ulan-ude	825	Temperate	310	-23.3	19.8	-23.3	19.8	Natural	1952	2012	60	drought	natural	moisture gradient	wettness ( ecological index hill model) MPDSI	natural	abundance	no viable seeds per meter	seed	all	native	5	-1.4	-	5	-0.2	-	19.5256	3.30615	38.8797	12.1884
56	-76.92	40.52	North-Central America	USA	Elizabethville	172	Temperate	1034	2.8	29.7	2.8	29.7	Natural	1994	2009	15	logging	management	severity	thinning strategy (basal area post cut m^2 per Ha) % removed, low 20 control, high 40 treat	management	growth	QMD cm	adult trees	all	native	3	20	10	3	40	10	27.8	3.6	19.2	2.3
56	-76.92	40.52	North-Central America	USA	Elizabethville	172	Temperate	1034	2.8	29.7	2.8	29.7	Natural	1994	2009	15	logging	management	severity	thinning strategy (basal area post cut m^2 per Ha) % removed, low 20 control, high 40 treat	management	abundance	basal area m^2 per hectare	adult trees	all	native	3	20	10	3	40	10	27.3	3.6	23.2	2.9
56	-76.92	40.52	North-Central America	USA	Elizabethville	172	Temperate	1034	2.8	29.7	2.8	29.7	Natural	1994	2009	15	logging	management	severity	thinning strategy (basal area post cut m^2 per Ha) % removed, low 20 control, high 40 treat	management	diversity	shannon's diversity index	adult trees	all	native	3	20	10	3	40	10	2.19	0.08	2	0.5
56	-76.92	40.52	North-Central America	USA	Elizabethville	172	Temperate	1034	2.8	29.7	2.8	29.7	Natural	1994	2009	15	logging	management	severity	thinning strategy (basal area post cut m^2 per Ha) % removed, low 20 control, high 40 treat	management	diversity	species richness trees	adult trees	all	native	3	20	10	3	40	10	19	7.8	20	5.9
56	-76.92	40.52	North-Central America	USA	Elizabethville	172	Temperate	1034	2.8	29.7	2.8	29.7	Natural	1994	2009	15	logging	management	severity	thinning strategy (basal area post cut m^2 per Ha) % removed, low 20 control, high 40 treat	management	abundance	stems per ha	adult trees	all	native	3	20	10	3	40	10	491	252	787	111
57	-70.2678	3.80917	South America	Columbia	Guerima	171	Tropical	3216	24.8	26.8	24.8	26.8	Natural	2010	2013	3	drought	natural	moisture gradient	topographical wetness ( slope vs ridge)	natural	growth	annual above ground biomass net change	adult trees	all	native	120	2.5	2.5	400	10	5	2.79	0.8	1.33	0.5
58	-55.6833	-2.73333	South America	Brazil	Santarem	51	Tropical	2041	27	28	28	27	Natural	1998	2007	9	fire	natural	severity	buned 2 control, burned 3 times treat	natural	abundance	stem density, proportion to undisturbed forests	adult trees	all	native	4	2	-	2	3	-	0.45	0.3	0.35	0.05
59	168.347	-46.4131	Oceania	New Zealand	Invercargill	224	Temperate	1149.3	4.8	14	14	4.8	Natural	2002	2004	2	herbivory	experimental	severity	% leaf bearing branches removed, 20% clipping vs 100% clipping	management	growth	percent shoot growth	all	Metrosideros umbellata	native	9	20	-	9	100	-	28	1.9	4.4	3.5
59	168.347	-46.4131	Oceania	New Zealand	Invercargill	224	Temperate	1149.3	4.8	14	14	4.8	Natural	2002	2004	2	herbivory	experimental	severity	% leaf bearing branches removed, 20% clipping vs 100% clipping	management	growth	percent shoot growth	all	Podocarpus hallii	native	9	20	-	9	100	-	21.7	4	3.6	4
59	168.347	-46.4131	Oceania	New Zealand	Invercargill	224	Temperate	1149.3	4.8	14	14	4.8	Natural	2002	2004	2	herbivory	experimental	severity	% leaf bearing branches removed, 20% clipping vs 100% clipping	management	growth	percent shoot growth	all	Prumnopitys ferruginea	native	9	20	-	9	100	-	16.18	5	2.8	1
59	168.347	-46.4131	Oceania	New Zealand	Invercargill	224	Temperate	1149.3	4.8	14	14	4.8	Natural	2002	2004	2	herbivory	experimental	severity	% leaf bearing branches removed, 20% clipping vs 100% clipping	management	growth	percent shoot growth	all	Nothofagus menziesii	native	9	20	-	9	100	-	40	13	14	5
59	168.347	-46.4131	Oceania	New Zealand	Invercargill	224	Temperate	1149.3	4.8	14	14	4.8	Natural	2002	2004	2	herbivory	experimental	severity	% leaf bearing branches removed, 20% clipping vs 100% clipping	management	growth	percent shoot growth	all	Raukaua simplex	native	9	20	-	9	100	-	42	10	17.6	2.4
59	168.347	-46.4131	Oceania	New Zealand	Invercargill	224	Temperate	1149.3	4.8	14	14	4.8	Natural	2002	2004	2	herbivory	experimental	severity	% leaf bearing branches removed, 20% clipping vs 100% clipping	management	growth	percent shoot growth	all	Pseudowintera colourata	native	9	20	-	9	100	-	19.9	2	9.5	7
59	168.347	-46.4131	Oceania	New Zealand	Invercargill	224	Temperate	1149.3	4.8	14	14	4.8	Natural	2002	2004	2	herbivory	experimental	severity	% leaf bearing branches removed, 20% clipping vs 100% clipping	management	growth	percent shoot growth	all	Fuchsia excorticata	native	9	20	-	9	100	-	147	25	99	31
59	168.347	-46.4131	Oceania	New Zealand	Invercargill	224	Temperate	1149.3	4.8	14	14	4.8	Natural	2002	2004	2	herbivory	experimental	severity	% leaf bearing branches removed, 20% clipping vs 100% clipping	management	growth	percent shoot growth	all	Weinmannia racemosa	native	9	20	-	9	100	-	42	4	40	6
59	168.347	-46.4131	Oceania	New Zealand	Invercargill	224	Temperate	1149.3	4.8	14	14	4.8	Natural	2002	2004	2	herbivory	experimental	severity	% leaf bearing branches removed, 20% clipping vs 100% clipping	management	growth	percent shoot growth	all	Griselinia littoralis	native	9	20	-	9	100	-	21.9	6	31.6	7
59	168.347	-46.4131	Oceania	New Zealand	Invercargill	224	Temperate	1149.3	4.8	14	14	4.8	Natural	2002	2004	2	herbivory	experimental	severity	% leaf bearing branches removed, 20% clipping vs 100% clipping	management	growth	percent shoot growth	all	Coprosma foetidissima	native	9	20	-	9	100	-	42	8	80	10
60	71.2333	48.2	North-Central America	Canada	Sanguenay, QC	338	Boreal	663.6	-15.7	18.4	-15.7	18.4	Natural	2011	2012	1	drought	natural	severity	volumetric water content (%) of soil, high contrl low treat	natural	growth	cumulative stem radius expansion (mm)	adult trees	Picea mariana	native	20	31.37	10.4063	20	5.24933	4.06389	2.07	0.36	1.28	0.88
60	72.1833	50.6833	North-Central America	Canada	Sanguenay, QC	487	Boreal	663.6	-15.7	18.4	-15.7	18.4	Natural	2011	2012	1	drought	natural	severity	volumetric water content (%) of soil, high contrl low treat	natural	growth	cumulative stem radius expansion (mm)	adult trees	Picea mariana	native	20	52.46	11.4784	20	27.5344	7.1961	1.96	0.44	1.47	0.97
60	71.9133	49.7167	North-Central America	Canada	Sanguenay, QC	342	Boreal	663.6	-15.7	18.4	-15.7	18.4	Natural	2011	2012	1	drought	natural	severity	volumetric water content (%) of soil, high contrl low treat	natural	growth	cumulative stem radius expansion (mm)	adult trees	Picea mariana	native	20	48.9733	9.87993	20	17.6067	7.1808	1.1	0.24	0.89	0.31
60	70.3333	48.85	North-Central America	Canada	Sanguenay, QC	611	Boreal	663.6	-15.7	18.4	-15.7	18.4	Natural	2011	2012	1	drought	natural	severity	volumetric water content (%) of soil, high contrl low treat	natural	growth	cumulative stem radius expansion (mm)	adult trees	Picea mariana	native	20	31.1988	8.5107	20	14.5756	6.57125	1.31	0.33	1.31	0.37
61	-80.3956	37.4979	North-Central America	USA	Jefferson National Forest WV	900	Temperate	1117	3.9	24.4	3.9	24.4	Natural	1995	2005	10	logging	management	severity	% overstory removed, low contrl high treat	management	diversity	richness natives	understory native	all	native	35	56	-	35	95	-	68.36	10.41	78.689	12.787
61	-80.3956	37.4979	North-Central America	USA	Jefferson National Forest WV	900	Temperate	1117	3.9	24.4	3.9	24.4	Natural	1995	2005	10	logging	management	severity	% overstory removed, low contrl high treat	management	resilience	Sorenson dissimilarity	all	all	all	105	56	-	105	95	-	0.302	0.016	0.391	0.031
61	-80.3956	37.4979	North-Central America	USA	Jefferson National Forest WV	900	Temperate	1117	3.9	24.4	3.9	24.4	Natural	1995	2005	10	logging	management	severity	% overstory removed, low contrl high treat	management	diversity	richness exotics	understory invasive	all	exotic	35	56	-	35	95	-	0.492	3.438	3.934	1.967
62	145.533	-37.4667	Oceania	Australia	Melbourne	530	Temperate	1000	6	15	15	6	Natural	2009	2014	5	fire	natural	severity	% crown scoreched, 17% low contrl, 85% high treat	natural	abundance	live stem density ha-1	saplings	Eucalyptus	native	14	17	8	14	85	7	110.12	24.61	7.13	3.89
62	145.533	-37.4667	Oceania	Australia	Melbourne	530	Temperate	1000	6	15	15	6	Natural	2009	2014	5	fire	natural	severity	% crown scoreched, 17% low contrl, 85% high treat	natural	abundance	seeding density ha^-1	seedlings	Eucalyptus	native	7	17	8	7	85	7	21	118.94	12874	10496.3
63	10	45	Europe	Multiple	-	-	Temperate	-	-	-	-	-	Mixed	2007	2008	11	erosion	experimental	moisture gradient	site aridity index (%), lower drier	natural	resilience	predicted resilience from functional traits	all	all	native	5	64.82	9.76637	5	26.66	5.4086	0.82548	0.142949	0.93176	0.059741
64	1.82722	41.7294	Europe	Spain	Manresa	666	Mediterranean	720	10	31.3	10	31.3	Natural	1998	2000	2	fire	natural	biomass reduction	one fire wild, or two second prescribed treat	management	growth	net increment biomass (g)	adult trees	Quercus cerroides	native	112	1	-	112	2	-	0.369	0.036	0.106	0.031
64	1.82722	41.7294	Europe	Spain	Manresa	666	Mediterranean	720	10	31.3	10	31.3	Natural	1998	2000	2	fire	natural	biomass reduction	one fire wild, or two second prescribed treat	management	growth	net increment biomass (g)	adult trees	Quercus ilex	native	112	1	-	112	2	-	0.341	0.031	0	0.025
65	-124.415	42.4073	North-Central America	USA	Gold Beach, OR	825	Mediterranean	1900	4	18	4	18	Planted	1997	2011	16	logging	natural	biomass reduction	no biomass reduction, early seral plants, vs clearing of shurbs, all unburned	management	growth	aboveground biomass annual increment (Mg / ha / yr)	all	all	native	2	0	-	3	1	-	18.1	2.46	9.497	1.12
65	-124.415	42.4073	North-Central America	USA	Gold Beach, OR	825	Mediterranean	1900	4	18	4	18	Planted	1997	2011	16	logging	natural	biomass reduction	no biomass reduction, early seral plants, vs clearing of shurbs, all burned	management	growth	aboveground biomass annual increment (Mg / ha / yr)	all	all	native	2	0	-	4	1	-	6.03	3.36	3.5	1.5
65	-124.415	42.4073	North-Central America	USA	Gold Beach, OR	825	Mediterranean	1900	4	18	4	18	Planted	1997	2011	16	logging	natural	biomass reduction	no biomass reduction, early seral plants, vs clearing of shurbs, all burned	management	diversity	no. species	all	all	native	2	0	-	3	1	-	18.1	2.46	11.4	2.45
65	-124.415	42.4073	North-Central America	USA	Gold Beach, OR	825	Mediterranean	1900	4	18	4	18	Planted	1997	2011	16	logging	natural	biomass reduction	no biomass reduction, early seral plants, vs clearing of shurbs, all unburned	management	diversity	no. species	all	all	native	2	0	-	2	1	-	28	3.5	30	1
65	-124.415	42.4073	North-Central America	USA	Gold Beach, OR	825	Mediterranean	1900	4	18	4	18	Planted	1997	2011	16	logging	natural	biomass reduction	no biomass reduction, early seral plants, vs clearing of shurbs, all unburned	management	abundance	no. /ha	saplings	Pseudotsuga menziesii	native	3	0	-	3	1	-	1800	200	2200	200
65	-124.415	42.4073	North-Central America	USA	Gold Beach, OR	825	Mediterranean	1900	4	18	4	18	Planted	1997	2011	16	logging	natural	biomass reduction	no biomass reduction, early seral plants, vs clearing of shurbs, all burned	management	abundance	aboveground biomass annual increment (Mg / ha / yr)	all	all	native	3	0	-	3	1	-	2600	100	6200	200
66	-94.0833	47.5333	North-Central America	USA	Grand Rapids, MN	392	Temperate	733.3	-13	19	-13	19	Natural	1948	2014	66	drought	management	biomass reduction	# times burned / 10 years, 2 low control , 11 high treat	management	resilience	BAI(post) / BAI(pre) drought	adult trees	all	native	3	2	-	3	11	-	0.899	0.065	0.95	0.056
66	-94.0833	47.5333	North-Central America	USA	Grand Rapids, MN	392	Temperate	733.3	-13	19	-13	19	Natural	1977	2014	37	drought	management	biomass reduction	# times burned / 10 years, 2 low control , 11 high treat	management	resilience	BAI(post) / BAI(pre) drought	adult trees	all	native	3	2	-	3	11	-	0.804	0.12	0.859	0.062
67	-106.692	40.5583	North-Central America	USA	Walden, CO	2000	Temperate	1000	-8.1	15.3	-8.1	15.3	Natural	2002	2010	8	logging	management	severity	no salvage logging control/slavage logging treat	management	abundance	tree seedlings no/ha	seedlings	Picea engelmannii	native	5	0	-	5	1	-	29.966	39.9833	106.548	120.31
67	-106.692	40.5583	North-Central America	USA	Walden, CO	2000	Temperate	1000	-8.1	15.3	-8.1	15.3	Natural	2002	2010	8	logging	management	severity	no salvage logging control/slavage logging treat	management	abundance	tree seedlings no/ha	seedlings	Pinus contorta	native	5	0	-	5	1	-	35.2998	61.3695	193.076	126.478
67	-106.692	40.5583	North-Central America	USA	Walden, CO	2000	Temperate	1000	-8.1	15.3	-8.1	15.3	Natural	2002	2010	8	logging	management	severity	no salvage logging control/slavage logging treat	management	abundance	tree seedlings no/ha	seedlings	Populus tremuloides	native	5	0	-	5	1	-	259.466	240.614	1962.66	588.632
68	-7.36667	38.7833	North-Central America	Portugal	Badajoz, Spain	185	Mediterranean	447	8.6	26.1	8.6	26.1	Natural	2011	2013	1	drought	natural	second disturbance	presence of invasive shrub	natural	resilience	ratio post-drought to pre-drought transpiration	adult trees	Cistus ladanifer, Q. suber (primarily)	native	4	0	-	4	1	-	4.91	0.18	2.26	0.47
69	-117.904	48.5431	North-Central America	USA	Colville, WA	492	Temperate	447	-3	20.2	-3	20.2	Natural	2001	2005	4	drought	natural	moisture gradient	level of drought, PDSI	natural	growth	RWI	adult trees	Abies lasiocarpa	native	5	-3.74	-	5	1.57	-	0.861	0.021	1.17	0.051
69	-117.904	48.5431	North-Central America	USA	Colville, WA	492	Temperate	447	-3	20.2	-3	20.2	Natural	2001	2005	4	drought	natural	moisture gradient	level of drought, PDSI	natural	growth	RWI	adult trees	all	native	10	-3.74	-	10	1.57	-	0.815	0.043	1.34	0.06
69	-117.904	48.5431	North-Central America	USA	Colville, WA	492	Temperate	447	-3	20.2	-3	20.2	Natural	2001	2005	4	drought	natural	moisture gradient	level of drought, PDSI	natural	growth	RWI	adult trees	Pinus ponderosa-Pseudotsuga menziesii/Agropyron spicatum	native	5	-3.74	-	5	1.57	-	0.631	0.028	1.38	0.052
70	-3.25	37.2	Europe	Spain	Granada	1477	Mediterranean	353	6.9	26	6.9	26	Planted	2005	2010	5	fire	natural	biomass reduction	implementation os salvage logging, trees left alive	management	abundance	percentage seedlings recruited	seedlings	Quercus ilex	native	3	0.41	0.48	3	0.08	0.15	53	59	19	22
71	-104.881	39.7619	North-Central America	USA	Denver, CO	2200	Temperate	510	-1.3	23.1	-1.3	23.1	Natural	2000	2014	14	fire	natural	severity	low to mod fire control and hihg intensity fire treat	natural	abundance	regeneration density (stems per ha)	seedlings	Pseudotsuga menziesii	native	42	0	-	263	1	-	267	108	16	6
71	-104.881	39.7619	North-Central America	USA	Denver, CO	2200	Temperate	510	-1.3	23.1	-1.3	23.1	Natural	2000	2014	14	fire	natural	severity	low to mod fire control and hihg intensity fire treat	natural	abundance	regeneration density (stems per ha)	seedlings	Pinus ponderosa	native	42	0	-	263	1	-	574	71	95	19
71	-104.881	39.7619	North-Central America	USA	Denver, CO	2200	Temperate	510	-1.3	23.1	-1.3	23.1	Natural	2000	2014	14	fire	natural	severity	low to mod fire control and hihg intensity fire treat	natural	abundance	regeneration density (stems per ha)	seedlings	conifers	native	42	0	-	263	1	-	545	135	118	21
72	-122.749	53.9169	North-Central America	Canada	Prince George, BC	575	Temperate	558	-6.7	16.6	-6.7	16.6	Natural	1986	2010	20	logging	management	moisture gradient	MAP (mm)	natural	abundance	% cover diagnostic species in 20-year old stand	understory	Rubus parviflorus	native	6	665.333	62.3463	2	1044	4.94975	17.5	10.6066	3	2.82843
72	-122.749	53.9169	North-Central America	Canada	Prince George, BC	575	Temperate	558	-6.7	16.6	-6.7	16.6	Natural	1986	2010	20	logging	management	moisture gradient	MAP (mm)	natural	abundance	% cover diagnostic species in 20-year old stand	understory	Rubus pedatus	native	6	665.333	62.3463	2	1044	4.94975	17.5	10.6066	3	2.82843
72	-122.749	53.9169	North-Central America	Canada	Prince George, BC	575	Temperate	558	-6.7	16.6	-6.7	16.6	Natural	1986	2010	20	logging	management	moisture gradient	MAP (mm)	natural	abundance	% cover diagnostic species in 20-year old stand	adult trees	Picea glauca x engelmannii	native	6	665.333	62.3463	2	1044	4.94975	62.5	53.033	17.5	10.6066
72	-122.749	53.9169	North-Central America	Canada	Prince George, BC	575	Temperate	558	-6.7	16.6	-6.7	16.6	Natural	1986	2010	20	logging	management	moisture gradient	MAP (mm)	natural	abundance	% cover diagnostic species in 20-year old stand	understory	Arnica spp.	native	6	665.333	62.3463	2	1044	4.94975	0.55	0.636396	0.55	0.636396
72	-122.749	53.9169	North-Central America	Canada	Prince George, BC	575	Temperate	558	-6.7	16.6	-6.7	16.6	Natural	1986	2010	20	logging	management	moisture gradient	MAP (mm)	natural	abundance	% cover diagnostic species in 20-year old stand	understory	Maianthemum racemosum	native	6	665.333	62.3463	2	1044	4.94975	0.55	0.636396	0.55	0.636396
72	-122.749	53.9169	North-Central America	Canada	Prince George, BC	575	Temperate	558	-6.7	16.6	-6.7	16.6	Natural	1986	2010	20	logging	management	moisture gradient	MAP (mm)	natural	abundance	% cover diagnostic species in 20-year old stand	understory	Sambucus racemosa	native	6	665.333	62.3463	2	1044	4.94975	0.55	0.636396	0.55	0.636396
72	-122.749	53.9169	North-Central America	Canada	Prince George, BC	575	Temperate	558	-6.7	16.6	-6.7	16.6	Natural	1986	2010	20	logging	management	moisture gradient	MAP (mm)	natural	abundance	% cover diagnostic species in 20-year old stand	understory	Cornus canadensis	native	6	665.333	62.3463	2	1044	4.94975	17.5	10.6066	17.5	10.6066
72	-122.749	53.9169	North-Central America	Canada	Prince George, BC	575	Temperate	558	-6.7	16.6	-6.7	16.6	Natural	1986	2010	20	logging	management	moisture gradient	MAP (mm)	natural	abundance	% cover diagnostic species in 20-year old stand	understory	Vaccinium mebranaceum	native	6	665.333	62.3463	2	1044	4.94975	0.55	0.636396	3	2.82843
73	152.933	-29.6833	Oceania	Australia	Grafton	925	Temperate	1500	13	24	24	13	Natural	1983	2009	6	fire	natural	severity	NBR (normalized burn ratio) low control, high treat	natural	abundance	relative abundance of woody resprouters	woody	all	native	5	-26.179	19.05	5	406.22	66.69	0.6974	0.133273	0.5766	0.155301
73	152.933	-29.6833	Oceania	Australia	Grafton	925	Temperate	1500	13	24	24	13	Natural	1983	2009	6	fire	natural	severity	fire severity based on FFDI (forest fire danger index), low control high treat	natural	abundance	total reflectance	all	all	native	9	15	3.5	9	100	35	115.07	8.9	106.16	9.585
73	152.933	-29.6833	Oceania	Australia	Grafton	925	Temperate	1500	13	24	24	13	Natural	1983	2009	6	fire	natural	severity	fire severity based on FFDI (forest fire danger index), low control high treat	natural	abundance	total reflectance	all	all	native	9	15	3.5	9	375	55	156.48	7.28	150.5	5.98
73	152.933	-29.6833	Oceania	Australia	Grafton	925	Temperate	1500	13	24	24	13	Natural	1983	2009	6	fire	natural	severity	fire severity based on FFDI (forest fire danger index), low control high treat	natural	abundance	total reflectance	all	all	native	9	15	3.5	9	52	10	52.12	4.234	62.87	8.143
74	-105.317	39.1833	North-Central America	USA	Denver	2300	Temperate	380	3	19	3	19	Natural	2002	2012	10	fire	natural	severity	percent of overstory mortality	natural	diversity	no. species/1000m2	seedlings	all	native	3	25	12.5	3	100	1	46.52	0.77	47.81	4.23
74	-105.317	39.1833	North-Central America	USA	Denver	2300	Temperate	380	3	19	3	19	Natural	2002	2012	10	fire	natural	severity	percent of overstory mortality	natural	diversity	no. species/1000m2	seedlings	all	exotic	3	25	12.5	3	100	1	2.54	0.49	5.69	0.61
75	14.9417	50.8719	Europe	Czech Republic	Jetrichovice	350	Temperate	675	-1	18	-1	18	Mixed	-	-	35	fire	natural	severity	treatment height of flames	natural	diversity	disimilarity with unburnt, Bay Curtis	seedlings	all	all	12	0.1	0.05	40	2	1	0.409817	0.107839	0.415703	0.096074
76	-1.7	38.2333	Europe	Spain	Calasparra	467	Mediterranean	467	8	25	8	25	Mixed	1994	2011	16	fire	natural	moisture gradient	precipitation	natural	reproduction	brown cones per tree	adult trees	Pinus halepensis	native	24	340	-	24	595	-	25	13	21	5
76	-2.31667	38.35	Europe	Spain	Yeste	595	Mediterranean	595	7	25	7	25	Mixed	1994	2011	16	fire	natural	biomass reduction	number of individuals removed, low control, high treat (no. of individuals left)	management	reproduction	brown cones per tree	adult trees	Pinus halepensis	native	24	5550	-	12	800	-	23.5	1.6	25	3
76	-1.7	38.2333	Europe	Spain	Calasparra	467	Mediterranean	467	8	25	8	25	Mixed	1994	2011	16	fire	natural	moisture gradient	precipitation	natural	growth	growth	adult trees	Pinus halepensis	native	20	340	-	20	595	-	0.156222	0.225931	0.181692	0.43093
76	-1.7	38.2333	Europe	Spain	Calasparra	340	Mediterranean	340	8	25	8	25	Mixed	1994	2011	16	fire	natural	biomass reduction	number of individuals removed, low control, high treat (no. of individuals left)	management	reproduction	brown cones per tree	adult trees	Pinus halepensis	native	24	2000	-	12	800	-	25.8	2.3	32	5
76	-1.7	38.2333	Europe	Spain	Calasparra	340	Mediterranean	340	8	25	8	25	Mixed	1994	2011	16	fire	natural	biomass reduction	number of individuals removed, low control, high treat (no. of individuals left)	management	growth	growth	adult trees	Pinus halepensis	native	9	2000	-	20	800	-	0.497736	0.265749	0.795396	0.43039
76	-2.31667	38.35	Europe	Spain	Yeste	595	Mediterranean	595	7	25	7	25	Mixed	1994	2011	16	fire	natural	biomass reduction	number of individuals removed, low control, high treat (no. of individuals left)	management	growth	growth	adult trees	Pinus halepensis	native	9	5550	-	20	800	-	0.451872	0.58932	1.31221	0.621915
77	-1.7	38.2333	Europe	Spain	Calasparra	340	Mediterranean	340	8	25	8	25	Mixed	1994	2011	16	fire	natural	biomass reduction	number of individuals removed, low control, high treat (no. of individuals left)	management	abundance	percent cover	adult trees	Pinus halepensis	native	3	1600	-	3	800	-	22.4	4	13.3	0.4
77	-1.7	38.2333	Europe	Spain	Calasparra	340	Mediterranean	340	8	25	8	25	Mixed	1994	2011	16	fire	natural	biomass reduction	number of individuals removed, low control, high treat (no. of individuals left)	management	diversity	no. species	all	all	all	3	1600	-	3	800	-	24.6387	2.449	18.5698	2.8571
77	-2.31667	38.35	Europe	Spain	Yeste	595	Mediterranean	595	7	25	7	25	Mixed	1994	2011	16	fire	natural	biomass reduction	number of individuals removed, low control, high treat (no. of individuals left)	management	abundance	percent cover	adult trees	Pinus halepensis	native	3	1600	-	3	800	-	45	2	36	9
77	-1.7	38.2333	Europe	Spain	Calasparra	467	Mediterranean	467	8	25	8	25	Mixed	1994	2011	16	fire	natural	moisture gradient	precipitation	natural	abundance	percent cover	adult trees	Pinus halepensis	native	3	340	-	3	595	-	79	8	68	14
77	-2.31667	38.35	Europe	Spain	Yeste	595	Mediterranean	595	7	25	7	25	Mixed	1994	2011	16	fire	natural	biomass reduction	number of individuals removed, low control, high treat (no. of individuals left)	management	diversity	no. species	all	all	all	3	1600	-	3	800	-	14.8294	0.61176	17.945	1.6326
77	-1.7	38.2333	Europe	Spain	Calasparra	467	Mediterranean	467	8	25	8	25	Mixed	1994	2011	16	fire	natural	moisture gradient	precipitation	natural	diversity	no. species	all	all	all	3	340	-	3	595	-	9.86368	3.46862	15.7687	1.4289
78	95.8333	15.95	Asia	Myanmar	Pyindaye Reserve	2	Mangrove	3200	23.8	28.7	23.8	28.7	Natural	2008	2012	4	wind	natural	severity	canopy recovery rate, Rhizophora at high salinity and Sonneratia at low, salinity values recorded from a salinity experiment with Rhizophora, control low salinity, treat high	natural	abundance	percent cover	adult trees	all	native	10	4	1	10	35	2	66.6207	9.2849	1	38.71
79	-126	50.1667	North-Central America	Canada	Sayward	300	Temperate	550	0.9	16.5	0.9	16.5	Natural	-	-	38.9	logging	management	moisture gradient	precipitation	natural	diversity	frequency	bryophites	all	native	6	363	-	6	752	-	41.1325	1.3868	32.819	7.2089
79	-126	50.1667	North-Central America	Canada	Sayward	300	Temperate	550	0.9	16.5	0.9	16.5	Natural	-	-	38.9	logging	management	moisture gradient	precipitation	natural	diversity	no. species	bryophites	all	native	6	363	-	6	752	-	4.71064	1.80415	3.77151	1.21455
79	-126	50.1667	North-Central America	Canada	Sayward	300	Temperate	550	0.9	16.5	0.9	16.5	Natural	-	-	38.9	logging	management	moisture gradient	precipitation	natural	diversity	no. species	bryophites	all	native	6	363	-	6	752	-	1.8081	1.20238	1.8081	1.20238
80	-74.5	51	North-Central America	Canada	Chibougamau	475	Boreal	900	-12	19	-12	19	Natural	-	-	45	fire	natural	moisture gradient	PSDImassured as soil drainage (control sandier drier higher, than subhydric wetter lower)	natural	abundance	young sparsed forest in the landscape	adult trees	all	native	12	2.8	1.78	13	-1	-	0.17	0.025	0.2	0.025
80	-75	52	North-Central America	Canada	Chibougamau	350	Boreal	740	-12	19	-12	19	Natural	-	-	45	fire	natural	moisture gradient	PSDImassured as soil drainage (control sandier drier higher, than subhydric wetter lower)	natural	abundance	young sparsed forest in the landscape	adult trees	all	native	12	2.8	1.78	13	-1	-	0.15	0.025	0.18	0.025
80	-72.5	51.5	North-Central America	Canada	Chibougamau	550	Boreal	925	-12	19	-12	19	Natural	-	-	45	fire	natural	moisture gradient	PSDImassured as soil drainage (control sandier drier higher, than subhydric wetter lower)	natural	abundance	young sparsed forest in the landscape	adult trees	all	native	12	2.8	1.78	13	-1	-	0.09	0.025	0.3	0.025
81	-60.3333	-3.30167	South America	Brazil	EEST	110	Tropical	2600	26	26	26	26	Natural	2005	2008	4	wind	natural	severity	explanatory variable gap size	natural	abundance	basal area	adult trees	all	native	75	1.1	0.9	69	12.6	2.7	26.7	2.4	19.9	4.9
81	-60.3333	-3.30167	South America	Brazil	EEST	110	Tropical	2600	26	26	26	26	Natural	2005	2008	4	wind	natural	severity	explanatory variable gap size	natural	abundance	tree density	adult trees	all	native	75	1.1	0.9	69	12.6	2.7	583	46	462	62
82	-48.7067	-25.3142	South America	Brazil	Rio Cachoeira National Reserve	270	Tropical	2500	20	22	22	20	Natural	-	-	50	clearing	management	moisture gradient	explantory variable is clay content at 10-20 cm, gr/kg	natural	diversity	no. species	adult trees	all	native	3	269.672	74.59	3	464.754	86.066	50.6	9	67.8	8
82	-48.7067	-25.3142	South America	Brazil	Rio Cachoeira National Reserve	270	Tropical	2500	20	22	22	20	Natural	-	-	50	clearing	management	moisture gradient	explantory variable is clay content at 10-20 cm, gr/kg	natural	abundance	basal area, m2 1000m2	adult trees	all	native	3	269.672	74.59	3	464.754	86.066	2.24952	0.24434	4.15021	0.40724
83	31.55	1.76667	Africa	Uganda	Budango Forest Reserve	1050	Tropical	1500	26	26	26	26	Natural	1931	-	-	logging	management	biomass reduction	binary variable 0 no herbicide-1 herbicide	management	abundance	density	seedlings	all	native	19	0	-	7	1	-	8884	4965	5034	2871
83	31.55	1.76667	Africa	Uganda	Budango Forest Reserve	1050	Tropical	1500	26	26	26	26	Natural	1931	-	-	logging	management	biomass reduction	binary variable 0 no herbicide-1 herbicide	management	diversity	no. species	seedlings	all	native	19	0	-	7	1	-	63.5	15.8	60.3	17.6
84	-77.9667	17.9	North-Central America	Jamaica	Hellshires Hills Forest Reserve	140	Subtropical	1037	27	30	27	30	Natural	1999	2009	10	logging	management	severity	percent trees cut, partial cut control, clearcut treat	management	abundance	ground AGB	shrubs	all	native	4	50	-	4	94.1	-	24.25	6	37	7
85	-110.588	44.428	North-Central America	USA	Yellowstone	2400	Temperate	517	-4.44	22.22	-4.44	22.22	Natural	1988	2013	25	fire	natural	fertility	geologic substrate, used elevation as these are positively correlated with fertility	natural	diversity	no. species/10m2	adult trees	all	native	14	2225	35	14	2550	75	11.083	2.277	18.3891	1.2181
86	11.0333	59.8333	Europe	Norway	Osmarka Nature Reserve	250	Boreal	800	0	19	0	19	Natural	1993	2000	7	erosion	experimental	severity	removal of vegetation/litter control (1 or 2 layers) and vegetation/litter/soil layers treatment (4 layers)	management	abundance	number of individuals 1m6	adult trees	Deschampsia flexuosa grass	native	2	2	1	2	4	-	79	7.07	35.5	23.33
86	11.0333	59.8333	Europe	Norway	Osmarka Nature Reserve	250	Boreal	800	0	19	0	19	Natural	1993	2000	7	erosion	experimental	severity	removal of vegetation/litter control (1 or 2 layers) and vegetation/litter/soil layers treatment (4 layers)	management	abundance	number of individuals 1m4	adult trees	Vaccinium myrtillus shrub	native	2	2	1	2	4	-	98.5	3.53	101.5	34.64
86	11.0333	59.8333	Europe	Norway	Osmarka Nature Reserve	250	Boreal	800	0	19	0	19	Natural	1993	2000	7	erosion	experimental	severity	removal of vegetation/litter control (1 or 2 layers) and vegetation/litter/soil layers treatment (4 layers)	management	abundance	vascular plants	adult trees	all	native	10	2	1	10	4	-	8.91642	2.30952	11.6115	4.7875
86	11.0333	59.8333	Europe	Norway	Osmarka Nature Reserve	250	Boreal	800	0	19	0	19	Natural	1993	2000	7	erosion	experimental	severity	removal of vegetation/litter control (1 or 2 layers) and vegetation/litter/soil layers treatment (4 layers)	management	abundance	number of individuals 1m5	adult trees	Maianthemum bifolium herb	native	2	2	1	2	4	-	12	9.89	28	32.52
86	11.0333	59.8333	Europe	Norway	Osmarka Nature Reserve	250	Boreal	800	0	19	0	19	Natural	1993	2000	7	erosion	experimental	severity	removal of vegetation/litter control (1 or 2 layers) and vegetation/litter/soil layers treatment (4 layers)	management	abundance	number of individuals 1m7	adult trees	Luzula pilosa rush	native	2	2	1	2	4	-	6.5	0.7	25	8.48
86	11.0333	59.8333	Europe	Norway	Osmarka Nature Reserve	250	Boreal	800	0	19	0	19	Natural	1993	2000	7	erosion	experimental	severity	removal of vegetation/litter control (1 or 2 layers) and vegetation/litter/soil layers treatment (4 layers)	management	abundance	number of individuals 1m2	adult trees	Betula pubescens	native	2	2	1	2	4	-	1.5752	0.3234	13.3974	9.9667
86	11.0333	59.8333	Europe	Norway	Osmarka Nature Reserve	250	Boreal	800	0	19	0	19	Natural	1993	2000	7	erosion	experimental	severity	removal of vegetation/litter control (1 or 2 layers) and vegetation/litter/soil layers treatment (4 layers)	management	abundance	number of individuals 1m2	shrubs	Calluna vulgaris shrub	native	2	2	1	2	4	-	0	0.0001	15.36	8.7
87	-119.444	37.244	North-Central America	USA	Cascadel National Forest	1755	Mediterranean	1065	-0.9	27.7	-0.9	27.7	Natural	2005/2009	-	3	fire	natural	biomass reduction	removal of vegetation using a variety of methods	management	abundance	tree seedlings no/ha	seedlings	Pseudotsuga menziesii	native	12	0	-	12	1	-	1928	714	714	286
87	-119.444	37.244	North-Central America	USA	Cascadel National Forest	1755	Mediterranean	1065	-0.9	27.7	-0.9	27.7	Natural	2005/2009	-	3	fire	natural	biomass reduction	removal of vegetation using a variety of methods	management	abundance	shrub cover no./ha	shrubs	akk	native	12	0	-	12	1	-	15.43	1.82	7.02	0.88
87	-119.444	37.244	North-Central America	USA	Cascadel National Forest	1755	Mediterranean	1065	-0.9	27.7	-0.9	27.7	Natural	2005/2009	-	3	fire	natural	biomass reduction	removal of vegetation using a variety of methods	management	abundance	shrub seedlings no/ha	shrubs	all	native	12	0	-	12	1	-	6853	987	3280	640
87	-119.444	37.244	North-Central America	USA	Cascadel National Forest	1755	Mediterranean	1065	-0.9	27.7	-0.9	27.7	Natural	2005/2009	-	3	fire	natural	biomass reduction	removal of vegetation using a variety of methods	management	abundance	tree seedlings no/ha	seedlings	Pinus ponderosa	native	12	0	-	12	1	-	556	155	724	219
87	-119.444	37.244	North-Central America	USA	Cascadel National Forest	1755	Mediterranean	1065	-0.9	27.7	-0.9	27.7	Natural	2005/2009	-	3	fire	natural	biomass reduction	removal of vegetation using a variety of methods	management	abundance	tree seedlings no/ha	seedlings	all	native	12	0	-	12	1	-	3534.55	763.63	5083.64	1330.91
87	-119.444	37.244	North-Central America	USA	Cascadel National Forest	1755	Mediterranean	1065	-0.9	27.7	-0.9	27.7	Natural	2005/2009	-	3	fire	natural	biomass reduction	removal of vegetation using a variety of methods	management	abundance	tree seedlings no/ha	seedlings	Abies concolor	native	12	0	-	12	1	-	2314	857	4028	2143
87	-119.444	37.244	North-Central America	USA	Cascadel National Forest	1755	Mediterranean	1065	-0.9	27.7	-0.9	27.7	Natural	2005/2009	-	3	fire	natural	biomass reduction	removal of vegetation using a variety of methods	management	abundance	m2ha-1	adult trees	all	native	12	0	-	12	1	-	7.34694	0.86	19.5918	1.1021
87	-119.444	37.244	North-Central America	USA	Cascadel National Forest	1755	Mediterranean	1065	-0.9	27.7	-0.9	27.7	Natural	2005/2009	-	3	fire	natural	biomass reduction	removal of vegetation using a variety of methods	management	abundance	live tree cover %	adult trees	all	native	12	0	-	12	1	-	6.89	1.34	19.32	1.85
87	-119.444	37.244	North-Central America	USA	Cascadel National Forest	1755	Mediterranean	1065	-0.9	27.7	-0.9	27.7	Natural	2005/2009	-	3	fire	natural	biomass reduction	removal of vegetation using a variety of methods	management	abundance	tree seedlings no/ha	seedlings	Quercus kelloggii	native	12	0	-	12	1	-	28.3	28.3	84.9	28.3
87	-119.444	37.244	North-Central America	USA	Cascadel National Forest	1755	Mediterranean	1065	-0.9	27.7	-0.9	27.7	Natural	2005/2009	-	3	fire	natural	biomass reduction	removal of vegetation using a variety of methods	management	abundance	tree seedlings no/ha	seedlings	Calocedrus decurrens	native	12	0	-	12	1	-	506	156	1792	545
87	-119.444	37.244	North-Central America	USA	Cascadel National Forest	1755	Mediterranean	1065	-0.9	27.7	-0.9	27.7	Natural	2005/2009	-	3	fire	natural	biomass reduction	removal of vegetation using a variety of methods	management	abundance	tree seedlings no/ha	seedlings	Pinus lambertinatan	native	12	0	-	12	1	-	835	329	3462	896
87	-119.444	37.244	North-Central America	USA	Cascadel National Forest	1755	Mediterranean	1065	-0.9	27.7	-0.9	27.7	Natural	2005/2009	-	3	fire	natural	biomass reduction	removal of vegetation using a variety of methods	management	abundance	tree seedlings no/ha	seedlings	Pinus jeffreyi	native	12	0	-	12	1	-	220	60	1160	320
88	13.9	53.0333	Europe	Germany	Neuhaus	40	Temperate	567	-1.4	17.8	-1.4	17.8	Planted	2006	2011	3	drought	natural	intrinsic	maladptation: aridity index at the point of origin, lower drier control	management	resilience	BAI PostDrought/PreDrought	adult trees	Pinus sylvestris	native	10	23	-	12	31	-	1.16296	0.12593	1.06667	0.28148
88	8.5	49.5	Europe	Germany	Lampertheim	97	Temperate	643	1.8	19.9	1.8	19.9	Planted	2003	2011	3	drought	natural	intrinsic	maladptation: aridity index at the point of origin, lower drier control	management	resilience	BAI PostDrought/PreDrought	adult trees	Pinus sylvestris	native	12	23	-	12	31	-	0.237	0.0592	0.8296	0.0884
89	-91.3333	16.6333	North-Central America	Mexico	Lacantun Biosphere Reserve	500	Tropical	3500	24	27	24	27	Natural	2005/2009	2006	1	wind	experimental	severity	percent defoliation	management	reproduction	no. fruit/year	adult trees	Chamaedorea ernesti-augustii	native	27	25	-	27	100	-	49.78	8.57	40.21	5.61
90	-64.8852	-2.7894	South America	Multiple	-	-	Tropical	2500	25	25	25	25	Natural	-	-	0.083	drought	natural	moisture gradient	annual precipitation	natural	abundance	effect of temperature on correlation between monthly NDVI measurements	all	all	native	6	677	-	6	3980	-	0.0358642	0.012963	-0.00641975	0.00339506
90	24.5874	0.461421	Africa	Multiple	-	-	Tropical	1750	25	25	25	25	Natural	-	-	0.083	drought	natural	moisture gradient	annual precipitation	natural	abundance	effect of temperature on correlation between monthly NDVI measurements	all	all	native	6	533	-	6	3075	-	0.0698758	0.0263989	-0.0102484	0.0100931
90	119.861	-2.13086	Asia/Australia	Multiple	-	-	Tropical	2500	25	25	25	25	Natural	-	-	0.083	drought	natural	moisture gradient	annual precipitation	natural	abundance	effect of temperature on correlation between monthly NDVI measurements	all	all	native	6	671	-	6	4000	-	0.040155	0.0433721	-0.0137984	0.00356587
91	-0.8891	41.6488	Europe	Spain	Zaragoza	340	Mediterranean	400	7	25	7	25	Natural	1995	2006	11	fire	natural	severity	normalized burn ratio, lower in control	natural	abundance	NDVI	all	all	native	5	250	-	5	651	-	0.66	0.1	0.615	0.0961
92	11.5761	48.1372	Europe	Germany/Austria	Munich	520	Temperate	966	-1	18	-1	18	Natural	1947/1976/2203	-	3	drought	natural	moisture gradient	DeMartonne aridity-humidity index	natural	resilience	BAI postDrought/PreDrought	adult trees	Fagus sylvatica	native	22	1.2	-	17	2	-	0.908333	0.137499	0.891667	0.0875015
92	11.5761	48.1372	Europe	Germany/Austria	Munich	520	Temperate	966	-1	18	-1	18	Natural	1947/1976/2203	-	3	drought	natural	moisture gradient	DeMartonne aridity-humidity index	natural	resilience	BAI postDrought/PreDrought	adult trees	Abies alba	native	17	1.2	-	14	2	-	0.891667	0.162501	0.991667	0.0541665
92	11.5761	48.1372	Europe	Germany/Austria	Munich	520	Temperate	966	-1	18	-1	18	Natural	1947/1976/2203	-	3	drought	natural	moisture gradient	DeMartonne aridity-humidity index	natural	resilience	BAI postDrought/PreDrought	adult trees	Picea abies	native	26	1.2	-	24	2	-	0.825	0.0833335	0.95	0.045835
93	-0.166666	42.6167	Europe	Spain	-	1350	Mediterranean	1450	-	-	-	-	Natural	1985/1986	1987-1989	3	drought	natural	diversity	functional diversity	natural	growth	BAI postDrought	adult trees	Abies alba	native	5	1	0.0001	4	1.93	0.08	-0.008	0.56	0.39025	0.1564
94	15.3351	48.5965	Europe	Austria	Ottenstein	540	Temperate	680	-2	17	-2	17	Planted	1977/1981/1990/1994/2003	2013	3	drought	natural	intrinsic	annual heat moisture index	management	resilience	postDr/preDr	adult trees	Larix decidua	native	15	27.6	-	11	9.9	-	0.8045	0.04	0.6656	0.04
95	-147.716	64.8378	North-Central America	USA	Fairbanks	132	Boreal	275	-22	17.5	-22	17.5	Natural	2003	2014	10	fire	natural	severity	percent soil organix matter burnt	natural	abundance	percent	saplings	evergreen	native	4	0.33	0.05	4	0.873	0.049	1.96	0.3	1.66	0.08
95	-147.716	64.8378	North-Central America	USA	Fairbanks	132	Boreal	275	-22	17.5	-22	17.5	Natural	2003	2014	10	fire	natural	severity	percent soil organix matter burnt	natural	abundance	percent	forbs	all	native	4	0.34	0.05	4	0.85	0.02	1.69	0.22	1.75	0.36
95	-147.716	64.8378	North-Central America	USA	Fairbanks	132	Boreal	275	-22	17.5	-22	17.5	Natural	2003	2014	10	fire	natural	severity	percent soil organix matter burnt	natural	abundance	no. stems m2	saplings	hardwoods	native	4	0.342	0.051	4	0.877	0.04	0.239	0.3	1.112	0.54
96	-106.757	40.5421	North-Central America	USA	Routt National Forest/Mt. Zirkel Wilderness	1340	Temperate	762	-7.77	16.66	-7.77	16.66	Natural	1997/2002	2014	12	wind	natural	second disturbance	second disturbance is fire treat, control no sencond disturbance	natural	abundance	no. stems ha	saplings	Abies lasiocarpa	native	2	0	-	2	1	-	11667	1608	60	76
96	-106.757	40.5421	North-Central America	USA	Routt National Forest/Mt. Zirkel Wilderness	1340	Temperate	762	-7.77	16.66	-7.77	16.66	Natural	1997/2003	2014	12	wind	natural	second disturbance	second disturbance is fire treat, control no sencond disturbance	natural	abundance	no. stems ha	saplings	Abies lasiocarpa	native	2	0	-	2	1	-	5340	829	60	61
96	-106.757	40.5421	North-Central America	USA	Routt National Forest/Mt. Zirkel Wilderness	1340	Temperate	762	-7.77	16.66	-7.77	16.66	Natural	1997/2008	2014	12	wind	natural	second disturbance	second disturbance is fire treat, control no sencond disturbance	natural	abundance	no. stems ha	saplings	Populus tremuloides	native	2	0	-	2	1	-	1080	609	23	12
96	-106.757	40.5421	North-Central America	USA	Routt National Forest/Mt. Zirkel Wilderness	1340	Temperate	762	-7.77	16.66	-7.77	16.66	Natural	1997/2004	2014	12	wind	natural	second disturbance	second disturbance is fire treat, control no sencond disturbance	natural	abundance	no. stems ha	saplings	Abies lasiocarpa	native	2	0	-	2	1	-	8993	775	226	134
96	-106.757	40.5421	North-Central America	USA	Routt National Forest/Mt. Zirkel Wilderness	1340	Temperate	762	-7.77	16.66	-7.77	16.66	Natural	1997/2017	2014	12	wind	natural	second disturbance	second disturbance is fire treat, control no sencond disturbance	natural	abundance	no. stems ha	saplings	Picea engelmannii	native	2	0	-	2	1	-	1414	413	45	46
96	-106.757	40.5421	North-Central America	USA	Routt National Forest/Mt. Zirkel Wilderness	1340	Temperate	762	-7.77	16.66	-7.77	16.66	Natural	1997/2010	2014	12	wind	natural	second disturbance	second disturbance is fire treat, control no sencond disturbance	natural	abundance	no. stems ha	saplings	Pinus contorta	native	2	0	-	2	1	-	1503	207	425	91
96	-106.757	40.5421	North-Central America	USA	Routt National Forest/Mt. Zirkel Wilderness	1340	Temperate	762	-7.77	16.66	-7.77	16.66	Natural	1997/2014	2014	12	wind	natural	second disturbance	second disturbance is fire treat, control no sencond disturbance	natural	abundance	no. stems ha	saplings	Picea engelmannii	native	2	0	-	2	1	-	1088	311	319	122
96	-106.757	40.5421	North-Central America	USA	Routt National Forest/Mt. Zirkel Wilderness	1340	Temperate	762	-7.77	16.66	-7.77	16.66	Natural	1997/2011	2014	12	wind	natural	second disturbance	second disturbance is fire treat, control no sencond disturbance	natural	abundance	no. stems ha	saplings	Pinus contorta	native	2	0	-	2	1	-	1570	1208	562	121
96	-106.757	40.5421	North-Central America	USA	Routt National Forest/Mt. Zirkel Wilderness	1340	Temperate	762	-7.77	16.66	-7.77	16.66	Natural	1997/2007	2014	12	wind	natural	second disturbance	second disturbance is fire treat, control no sencond disturbance	natural	abundance	no. stems ha	saplings	Populus tremuloides	native	2	0	-	2	1	-	1296	208	2950	699
96	-106.757	40.5421	North-Central America	USA	Routt National Forest/Mt. Zirkel Wilderness	1340	Temperate	762	-7.77	16.66	-7.77	16.66	Natural	1997/2005	2014	12	wind	natural	second disturbance	second disturbance is fire treat, control no sencond disturbance	natural	abundance	no. stems ha	saplings	Abies lasiocarpa	native	2	0	-	2	1	-	2448	413	0	0.0001
96	-106.757	40.5421	North-Central America	USA	Routt National Forest/Mt. Zirkel Wilderness	1340	Temperate	762	-7.77	16.66	-7.77	16.66	Natural	1997/2006	2014	12	wind	natural	second disturbance	second disturbance is fire treat, control no sencond disturbance	natural	abundance	no. stems ha	saplings	Populus tremuloides	native	2	0	-	2	1	-	0	0	1368	395
96	-106.757	40.5421	North-Central America	USA	Routt National Forest/Mt. Zirkel Wilderness	1340	Temperate	762	-7.77	16.66	-7.77	16.66	Natural	1997/2009	2014	12	wind	natural	second disturbance	second disturbance is fire treat, control no sencond disturbance	natural	abundance	no. stems ha	saplings	Populus tremuloides	native	2	0	-	2	1	-	0	0	2308	744
96	-106.757	40.5421	North-Central America	USA	Routt National Forest/Mt. Zirkel Wilderness	1340	Temperate	762	-7.77	16.66	-7.77	16.66	Natural	1997/2012	2014	12	wind	natural	second disturbance	second disturbance is fire treat, control no sencond disturbance	natural	abundance	no. stems ha	saplings	Pinus contorta	native	2	0	-	2	1	-	1072	514	0	0
96	-106.757	40.5421	North-Central America	USA	Routt National Forest/Mt. Zirkel Wilderness	1340	Temperate	762	-7.77	16.66	-7.77	16.66	Natural	1997/2013	2014	12	wind	natural	second disturbance	second disturbance is fire treat, control no sencond disturbance	natural	abundance	no. stems ha	saplings	Pinus contorta	native	2	0	-	2	1	-	0	0	45	46
96	-106.757	40.5421	North-Central America	USA	Routt National Forest/Mt. Zirkel Wilderness	1340	Temperate	762	-7.77	16.66	-7.77	16.66	Natural	1997/2015	2014	12	wind	natural	second disturbance	second disturbance is fire treat, control no sencond disturbance	natural	abundance	no. stems ha	saplings	Picea engelmannii	native	2	0	-	2	1	-	1674	1360	0	0
96	-106.757	40.5421	North-Central America	USA	Routt National Forest/Mt. Zirkel Wilderness	1340	Temperate	762	-7.77	16.66	-7.77	16.66	Natural	1997/2016	2014	12	wind	natural	second disturbance	second disturbance is fire treat, control no sencond disturbance	natural	abundance	no. stems ha	saplings	Picea engelmannii	native	2	0	-	2	1	-	3207	930	0	0.0001
97	115.27	-29.82	Australia	Australia	Eneabba	100	Mediterranean	493	14	24	24	14	Natural	2010	2010	0.5	wind	natural	second disturbance	second disturbance is fire treat, control no sencond disturbance	natural	growth	epicormic resprouts	adult trees	Eucalyptus todtiana	native	50	0	-	50	1	-	0.813	0.559	0.388	0.099
97	115.27	-29.82	Australia	Australia	Eneabba	100	Mediterranean	493	14	24	24	14	Natural	2010	2010	0.5	wind	natural	second disturbance	second disturbance is fire treat, control no sencond disturbance	natural	growth	basal resprouts	shrubs	Eucalyptus todtiana	native	131	0	-	160	1	-	10.21	5.21	31.14	10.93
97	115.27	-29.82	Australia	Australia	Eneabba	100	Mediterranean	493	14	24	24	14	Natural	2010	2010	0.5	wind	natural	second disturbance	second disturbance is fire treat, control no sencond disturbance	natural	abundance	no. stems ha	seedlings	all	native	10	0	-	10	1	-	438	133	3500	1590
97	115.27	-29.82	Australia	Australia	Eneabba	100	Mediterranean	493	14	24	24	14	Natural	2010	2010	0.5	wind	natural	second disturbance	second disturbance is fire treat, control no sencond disturbance	natural	growth	basal resprouts	adult trees	Eucalyptus todtiana	native	52	0	-	52	1	-	0.019	0.0001	0.664	0.166
97	115.27	-29.82	Australia	Australia	Eneabba	100	Mediterranean	493	14	24	24	14	Natural	2010	2010	0.5	wind	natural	second disturbance	second disturbance is fire treat, control no sencond disturbance	natural	abundance	no. stems ha	seedlings	all	native	10	0	-	10	1	-	0	0	63	63
98	-2.83333	37.3667	Europe	Spain	Sierra de Filabres	1850	Mediterranean	400	12.5	25.7	12.5	25.7	Planted	1995/1999/2006	2008	4	drought	natural	severity	percent defoliation	natural	growth	ring growth mm	adult trees	Pinus nigra	native	10	12	2	10	85	3.5	2.22	0.14	1.52	0.05
98	-2.83333	37.3667	Europe	Spain	Sierra de Filabres	1850	Mediterranean	400	12.5	25.7	12.5	25.7	Planted	1995/1999/2005	2008	4	drought	natural	severity	percent defoliation	natural	growth	ring growth mm	adult trees	Pinus sylvestris	native	10	11	1.9	10	84	1.9	2.32	0.07	1.93	0.06
99	5.34389	44.1181	Europe	France	Mont Ventoux	1170	Mediterranean	1076	4	20	4	20	Planted	2006	2010	4	drought	natural	biomass reduction	BA left	management	growth	BAI mm2 yr-1	adult trees	Cedrus atlantica	native	1	55	-	1	10	-	1037	272	3104	388
100	-127.168	54.7819	North-Central America	Canada	Smithers, BC	990	Temperate	508.5	-7.2	15.2	-7.2	15.2	Natural	1980	2009	29	wind	natural	moisture gradient	xeric vs mesic sits	natural	abundance	percent of overstory cover %	adult trees	Tsuga mertensiana	native	4	0	-	4	1	-	11	13	2	3.5
100	-127.168	54.7819	North-Central America	Canada	Smithers, BC	990	Temperate	508.5	-7.2	15.2	-7.2	15.2	Natural	1980	2009	29	wind	natural	moisture gradient	xeric vs mesic sits	natural	abundance	percent of overstory cover %	adult trees	Abies lasiocarpa	native	4	0	-	4	1	-	18	5	37	15
100	-127.168	54.7819	North-Central America	Canada	Smithers, BC	990	Temperate	508.5	-7.2	15.2	-7.2	15.2	Natural	1980	2009	29	wind	natural	moisture gradient	xeric vs mesic sits	natural	abundance	percent of overstory cover %	adult trees	Abier amabilis	native	5	0	-	5	1	-	0	0.0001	7	12
101	-120.659	38.958	North-Central America	USA	Foresthill, CA	1352	Temperate	465	8	26	8	26	Mixed	2002	2009	7	fire	experimental	biomass reduction	fuel reduction mechanical	management	abundance	tree density no. trees/ha	adult trees	all	native	12	0	-	12	1	-	197	4	124	3
101	-120.659	38.958	North-Central America	USA	Foresthill, CA	1351	Temperate	465	8	26	8	26	Mixed	2002	2009	7	logging	experimental	biomass reduction	fuel reduction by fire	management	abundance	tree density no. trees/ha	adult trees	all	native	12	0	-	12	1	-	151	3	124	3
101	-120.659	38.958	North-Central America	USA	Foresthill, CA	1351	Temperate	465	8	26	8	26	Mixed	2002	2009	7	logging	experimental	biomass reduction	fuel reduction by fire	management	abundance	biomass Mg/ah	adult trees	all	native	12	0	-	12	1	-	353	10.5	309	9
101	-120.659	38.958	North-Central America	USA	Foresthill, CA	1352	Temperate	465	8	26	8	26	Mixed	2002	2009	7	fire	experimental	biomass reduction	fuel reduction mechanical	management	abundance	biomass Mg/ah	adult trees	all	native	12	0	-	12	1	-	301	9.5	309	9
102	-88.97	45.76	North-Central America	USA	Argonne, WI	507	Temperate	813	-8	20	-8	20	Mixed	1989	2009	20	logging	management	severity	heavy selection treat, control is crop tree, tress left behind?	management	resilience	drought tolerance	adult trees	all	all	9	23.24	2.9	9	18.5	1.8	-0.16	0.02	-0.045	0.09
102	-88.97	45.76	North-Central America	USA	Argonne, WI	507	Temperate	813	-8	20	-8	20	Mixed	1989	2009	20	logging	management	severity	heavy selection treat, control is crop tree, tress left behind?	management	diveristy	funcional diveristy	adult trees	all	all	9	23.24	2.9	9	18.5	1.8	0.89	0.14	0.59	0.12
102	-88.97	45.76	North-Central America	USA	Argonne, WI	507	Temperate	813	-8	20	-8	20	Mixed	1989	2009	20	logging	management	severity	heavy selection treat, control is crop tree, tress left behind?	management	growth	leaf mass per area	adult trees	all	all	9	23.24	2.9	9	18.5	1.8	-0.34	0.015	-0.326	0.03
102	-88.97	45.76	North-Central America	USA	Argonne, WI	507	Temperate	813	-8	20	-8	20	Mixed	1989	2009	20	logging	management	severity	heavy selection treat, control is crop tree, tress left behind?	management	growth	plant height	adult trees	all	all	9	23.24	2.9	9	18.5	1.8	0.52	0.03	0.568	0.09
102	-88.97	45.76	North-Central America	USA	Argonne, WI	507	Temperate	813	-8	20	-8	20	Mixed	1989	2009	20	logging	management	severity	heavy selection treat, control is crop tree, tress left behind?	management	resilience	shade tolerance	adult trees	all	all	9	23.24	2.9	9	18.5	1.8	0.73	0.05	0.836	0.09
102	-88.97	45.76	North-Central America	USA	Argonne, WI	507	Temperate	813	-8	20	-8	20	Mixed	1989	2009	20	logging	management	severity	heavy selection treat, control is crop tree, tress left behind?	management	resilience	flood tolerance	adult trees	all	all	9	23.24	2.9	9	18.5	1.8	-0.72	0.05	-0.836	0.06
102	-88.97	45.76	North-Central America	USA	Argonne, WI	507	Temperate	813	-8	20	-8	20	Mixed	1989	2009	20	logging	management	severity	heavy selection treat, control is crop tree, tress left behind?	management	resilience	specific gravity	adult trees	all	all	9	23.24	2.9	9	18.5	1.8	0.56	0.07	0.67	0.18
102	-88.97	45.76	North-Central America	USA	Argonne, WI	507	Temperate	813	-8	20	-8	20	Mixed	1989	2009	20	logging	management	severity	heavy selection treat, control is crop tree, tress left behind?	management	growth	growth rate	adult trees	all	all	9	23.24	2.9	9	18.5	1.8	-0.29	0.11	-0.35	0.28
102	-88.97	45.76	North-Central America	USA	Argonne, WI	507	Temperate	813	-8	20	-8	20	Mixed	1989	2009	20	logging	management	severity	heavy selection treat, control is crop tree, tress left behind?	management	growth	seed mass	adult trees	all	all	9	23.24	2.9	9	18.5	1.8	0.35	0.04	0.428	0.06
103	-89.12	46.37	North-Central America	USA	Ottawa NF, MN	416	Temperate	640	-14.5	20	-14.5	20	Mixed	1993	2009	16	logging	management	second disturbance	compation, contrl increasein 15% bulk density, treat 30%	management	diversity	Change in species richness (pre-post treatment)	adult trees	all	all	3	15	-	3	30	-	0.73	0.35	0.264	0.25
103	-83.31	44.38	North-Central America	USA	Huron NF, MN	180	Temperate	750	-6.1	20.5	-6.1	20.5	Mixed	1994	2009	15	logging	management	severity	Level clearing/type of thinning, stem only or whole tree treat	management	diversity	Change in species richness (pre-post treatment)	adult trees	all	all	3	0	-	3	1	-	0.64	0.6	0.264	0.4
103	-89.12	46.37	North-Central America	USA	Ottawa NF, MN	416	Temperate	640	-14.5	20	-14.5	20	Mixed	1993	2009	16	logging	management	severity	Level clearing/type of thinning, stem only or whole tree treat	management	diversity	Change in species richness (pre-post treatment)	adult trees	all	all	3	0	-	3	1	-	0.39	0.82	0.73	0.25
103	-94.31	47.18	North-Central America	USA	Chippewa NF, MN	347	Temperate	770	-10.2	20	-10.2	20	Mixed	1992	2009	17	logging	management	second disturbance	compation, contrl increasein 15% bulk density, treat 30%	management	diversity	Change in species eveness (pre-post treatment)	adult trees	all	all	3	15	-	3	30	-	-0.41	0.7	-0.84	0.8
103	-94.31	47.18	North-Central America	USA	Chippewa NF, MN	347	Temperate	770	-10.2	20	-10.2	20	Mixed	1992	2009	17	logging	management	severity	Level clearing/type of thinning, stem only or whole tree treat	management	diversity	Change in species richness (pre-post treatment)	adult trees	all	all	3	0	-	3	1	-	1.5	0.7	0	0.5
103	-83.31	44.38	North-Central America	USA	Huron NF, MN	180	Temperate	750	-6.1	20.5	-6.1	20.5	Mixed	1994	2009	15	logging	management	second disturbance	compation, contrl increasein 15% bulk density, treat 30%	management	diversity	Change in species richness (pre-post treatment)	adult trees	all	all	3	15	-	3	30	-	0.39	0.5	-0.88	0.9
104	-91.856	47.842	North-Central America	USA	Ely, MN	437	Temperate	684.2	-16.5	19.5	-16.5	19.5	Planted	1957	2009	52	drought	experimental	biomass reduction	Level of thinning, light contrl 35 m2/ha left and heavily thinned 7 m2/ha of BA left	management	resilience	Index of resilience (BAI pre/BAI post) after fpir thnnings	adult trees	Pinus resinosa	native	3	35	-	18	7	0	0.84	0.95	0.65	0.1
105	-113.25	62.8	North-Central America	Canada	Yellowknife, NT	206	boreal	284.5	-25.6	16.8	-25.6	16.8	Natural	1998	2008	10	fire	natural	moisture gradient	substrate type, control pine forest high rockaabundance, treat low rock peat spruce	natural	diversity	species richness	all	all	all	54	5	2.5	54	0	2.5	4.11	0.375	11.34	0.614
106	-79.267	48.438	North-Central America	Canada	Duparquet, QC	263	boreal	889.8	-18.2	16.9	-18.2	16.9	Natural	1990	1994	4	logging	experimental	second disturbance	fire at 48 intervals treat, control fire was 240 years ago	management	diversity	species richness	understory	all	native	4	0	-	4	1	-	21.73	0.94	17.51	1.167
106	-79.267	48.438	North-Central America	Canada	Duparquet, QC	263	boreal	889.8	-18.2	16.9	-18.2	16.9	Natural	1990	1994	4	logging	experimental	second disturbance	fire at 48 intervals treat, control fire was 240 years ago	management	abundance	% cover	understory	all	native	4	0	-	4	1	-	210.65	0.325	185.57	4.785
107	-2.333	38.333	Europe	Spain	Yeste	1010	Mediterranean	496	5.2	25	5.2	25	Natural	1994	2009	15	fire	experimental	biomass reduction	Level clearing	management	growth	Total amount C sequestered in 15 years (tons C per ha)	adult trees, understory	all	all	18	0	-	18	1	-	9.55	2.12	3.95	0.27
107	-2.333	38.333	Europe	Spain	Yeste	1010	Mediterranean	496	5.2	25	5.2	25	Natural	1994	2009	15	fire	experimental	biomass reduction	Level clearing	management	abundance	specific leaf area (SLA)	adult trees, understory	all	all	54	0	-	54	1	-	52	3	49	3
107	-2.333	38.333	Europe	Spain	Yeste	1010	Mediterranean	496	5.2	25	5.2	25	Natural	1994	2009	15	fire	experimental	biomass reduction	Level clearing	management	growth	Root: Shoot Ratio	adult trees, understory	all	all	54	0	-	54	1	-	29.77	1.18	28.58	1.55
107	-2.333	38.333	Europe	Spain	Yeste	1010	Mediterranean	496	5.2	25	5.2	25	Natural	1994	2009	15	fire	experimental	biomass reduction	Level clearing	management	abundance	Leaf Area (LA)	adult trees, understory	all	all	54	0	-	54	1	-	0.37	0.007	0.44	0.14
107	-2.333	38.333	Europe	Spain	Yeste	1010	Mediterranean	496	5.2	25	5.2	25	Natural	1994	2009	15	fire	experimental	biomass reduction	Level clearing	management	growth	total height	adult trees, understory	all	all	54	0	-	54	1	-	169	4	248	13
107	-2.333	38.333	Europe	Spain	Yeste	1010	Mediterranean	496	5.2	25	5.2	25	Natural	1994	2009	15	fire	experimental	biomass reduction	Level clearing	management	growth	dry mass of roots, trunk, and crown	adult trees, understory	all	all	54	0	-	54	1	-	2.41	0.48	4.31	1.4
107	-2.333	38.333	Europe	Spain	Yeste	1010	Mediterranean	496	5.2	25	5.2	25	Natural	1994	2009	15	fire	experimental	biomass reduction	Level clearing	management	growth	trunk diamter at 30 cm	adult trees, understory	all	all	54	0	-	54	1	-	4.1	0.2	7.4	0.5
107	-2.333	38.333	Europe	Spain	Yeste	1010	Mediterranean	496	5.2	25	5.2	25	Natural	1994	2009	15	fire	experimental	biomass reduction	Level clearing	management	growth	Mean Annual Productivity	adult trees, understory	all	all	54	0	-	54	1	-	0.17	0.03	0.31	0.1
107	-2.333	38.333	Europe	Spain	Yeste	1010	Mediterranean	496	5.2	25	5.2	25	Natural	1994	2009	15	fire	experimental	biomass reduction	Level clearing	management	abundance	crown coverage	adult trees, understory	all	all	54	0	-	54	1	-	1.34	0.008	2.78	0.23
108	-4.72361	41.6528	Europe	Spain	Valladolid	845	Mediterranean	433	4.2	22.3	4.2	22.3	Mixed	1997	2011	15	drought	management	diversity	forest diversity level	management	growth	Relative basal area increment	adult trees	Pinus pinea	all	15	1	-	15	5	-	0.0262	0.007	0.031	0.008
109	-120.184	38.958	North-Central America	USA	South Lake Tahoe, CA	2250	Temperate	417.6	-1.4	16.2	-1.4	16.2	Natural	1987/1988/1994	2003	1	drought	natural	diversity	gradient of species richness in plots	natural	growth	productivity (cm^2* ha*year)	adult trees	all	native	40	1	-	40	3	-	287.84	39.2	375.68	33.8
109	-120.184	38.958	North-Central America	USA	South Lake Tahoe, CA	2250	Temperate	417.6	-1.4	16.2	-1.4	16.2	Natural	1987/1988/1994	2003	1	drought	natural	diversity	gradient of species richness in plots	natural	resilience	Pimm's resilience (postdrought productivity - 10-yr mean predrought) / (drought year productivity - 10-yr mean predrought), negative values indicate an increase in productivity post drought	adult trees	all	native	40	1	-	40	3	-	-0.17	0.23	-0.98	0.43
110	8.667	48	Europe	Germany	Tuttlingen	790	Temperate	900	2.8	21	2.8	21	Natural	2003	2007	4	drought	experimental	biomass reduction	control no thinning 25 m2 ha-1, strong thinning 10 m2 ha-1	management	resilience	drought tolerance index (monospecific forest)	adult trees	Fagus sylvatica	all	21	25	-	21	10	-	0.94	0.205	0.92	0.017
110	8.667	48	Europe	Germany	Tuttlingen	790	Temperate	900	2.8	21	2.8	21	Natural	2003	2007	4	drought	experimental	biomass reduction	control no thinning 25 m2 ha-1, strong thinning 10 m2 ha-5	management	resilience	drought tolerance index (southwest aspecy forest)	adult trees	Fagus sylvatica	all	21	29	-	21	10	-	0.92	0.212	0.99	0.35
110	8.667	48	Europe	Germany	Tuttlingen	790	Temperate	900	2.8	21	2.8	21	Natural	2003	2007	4	drought	experimental	biomass reduction	control no thinning 25 m2 ha-1, strong thinning 10 m2 ha-2	management	resilience	drought tolerance index (dominant (one species) forest)	adult trees	Fagus sylvatica	all	21	25	-	21	10	-	0.85	0.271	1	0.1
110	8.667	48	Europe	Germany	Tuttlingen	790	Temperate	900	2.8	21	2.8	21	Natural	2003	2007	4	drought	experimental	biomass reduction	control no thinning 25 m2 ha-1, strong thinning 10 m2 ha-4	management	resilience	drought tolerance index (northeast aspect forest)	adult trees	Fagus sylvatica	all	21	25	-	21	10	-	0.73	0.111	0.99	0.173
110	8.667	48	Europe	Germany	Tuttlingen	790	Temperate	900	2.8	21	2.8	21	Natural	2003	2007	4	drought	experimental	biomass reduction	control no thinning 25 m2 ha-1, strong thinning 10 m2 ha-3	management	resilience	drought tolerance index (codominant forest)	adult trees	Fagus sylvatica	all	21	25	-	21	10	-	0.66	0.2	0.92	0.342
111	2.15401	41.3902	Europe	Spain	Catalonia	200	Mediterranean	600	-	-	-	-	Mixed	1975/1993	1999	24	fire	natural	severity	Number of days between fires, contrl more than 4000 days, treat ment less than 1200 days	natural	resilience	Index of resilience (measured via NDVI)	all	all	all	5	3888	217	5	1633	45	0.79	0.17	0.53	0.09
112	109	19	Asia	China	Baisha Li	1554	Tropical	1909.9	17.8	27.4	17.8	27.4	Natural	1965	2005	55	clearing	management	moisture gradient	low precipitation low elevation contrl, high precipitation high elevation treat	natural	abundance	Stem density (per ha)	adult trees	all	native	7	2553	-	7	2806	-	6859	519	5156	223
112	109	19	Asia	China	Baisha Li	1554	Tropical	1909.9	17.8	27.4	17.8	27.4	Natural	1965	2005	37.5	logging	management	moisture gradient	low precipitation low elevation contrl, high precipitation high elevation treat	natural	diversity	Species richness (per 2500 ind)	adult trees	all	native	7	2553	-	7	2806	-	188.2	2	160	5
112	109	19	Asia	China	Baisha Li	1554	Tropical	1909.9	17.8	27.4	17.8	27.4	Natural	1965	2005	55	clearing	management	moisture gradient	low precipitation low elevation contrl, high precipitation high elevation treat	natural	abundance	Basal area (m^2 per ha)	adult trees	all	native	7	2553	-	7	2806	-	27.5	0.5	37.5	2
112	109	19	Asia	China	Baisha Li	1554	Tropical	1909.9	17.8	27.4	17.8	27.4	Natural	1965	2005	37.5	logging	management	moisture gradient	low precipitation low elevation contrl, high precipitation high elevation treat	natural	abundance	Basal area (m^2 per ha)	adult trees	all	native	11	2553	-	11	2806	-	33.1	6	49.7	2
112	109	19	Asia	China	Baisha Li	1554	Tropical	1909.9	17.8	27.4	17.8	27.4	Natural	1965	2005	37.5	logging	management	moisture gradient	low precipitation low elevation contrl, high precipitation high elevation treat	natural	abundance	Stem density (per ha)	adult trees	all	native	7	2553	-	7	2806	-	5062	1207	8174	591
112	109	19	Asia	China	Baisha Li	1554	Tropical	1909.9	17.8	27.4	17.8	27.4	Natural	1965	2005	55	clearing	management	moisture gradient	low precipitation low elevation contrl, high precipitation high elevation treat	natural	diversity	Species richness (per 2500 ind)	adult trees	all	native	7	2553	-	7	2806	-	83	2	149	10
113	-120.533	47.4167	North-Central America	USA	Cashmere, WA	817.5	Temperate	680	-1.6	23.6	-1.6	23.6	Natural	2004	2005	1	logging	management	biomass reduction	control no trewatment vs thinnning treatment	management	change	richness	graminoids	all	native	4	31.8	5.49	4	16.5	7.7	0.95	0.28	0.5	0.28
113	-120.533	47.4167	North-Central America	USA	Cashmere, WA	817.5	Temperate	680	-1.6	23.6	-1.6	23.6	Natural	2004	2005	1	logging	management	biomass reduction	control no treatment vs burning and thinning	management	change	richness	graminoids	all	native	4	31.8	5.49	2	20.2	2.54	0.95	0.28	0.5	0.42
113	-120.533	47.4167	North-Central America	USA	Cashmere, WA	817.5	Temperate	680	-1.6	23.6	-1.6	23.6	Natural	2004	2005	1	logging	management	biomass reduction	control no trewatment vs thinnning treatment	management	change	total cover	graminoids	all	native	4	31.8	5.49	4	16.5	7.7	-4.83	1.58	-3.62	1.49
113	-120.533	47.4167	North-Central America	USA	Cashmere, WA	817.5	Temperate	680	-1.6	23.6	-1.6	23.6	Natural	2004	2005	1	logging	management	biomass reduction	control no trewatment vs thinnning treatment	management	change	total cover	shrubs	all	native	4	31.8	5.49	4	16.5	7.7	-5.73	2.27	-4.3	2.24
113	-120.533	47.4167	North-Central America	USA	Cashmere, WA	817.5	Temperate	680	-1.6	23.6	-1.6	23.6	Natural	2004	2005	1	logging	management	biomass reduction	control no treatment vs burning treatment	management	change	richness	forbs	all	native	4	31.8	5.49	2	36.9	8.48	2.69	0.83	2.17	1.08
113	-120.533	47.4167	North-Central America	USA	Cashmere, WA	817.5	Temperate	680	-1.6	23.6	-1.6	23.6	Natural	2004	2005	1	logging	management	biomass reduction	control no treatment vs burning treatment	management	change	richness	graminoids	all	native	4	31.8	5.49	2	36.9	8.48	0.95	0.28	0.85	0.4
113	-120.533	47.4167	North-Central America	USA	Cashmere, WA	817.5	Temperate	680	-1.6	23.6	-1.6	23.6	Natural	2004	2005	1	logging	management	biomass reduction	control no trewatment vs thinnning treatment	management	change	richness	exotic	all	exotic	4	31.8	5.49	4	16.5	7.7	0.04	0.22	0.04	0.04
113	-120.533	47.4167	North-Central America	USA	Cashmere, WA	817.5	Temperate	680	-1.6	23.6	-1.6	23.6	Natural	2004	2005	1	logging	management	biomass reduction	control no treatment vs burning and thinning	management	change	total cover	shrubs	all	native	4	31.8	5.49	2	20.2	2.54	-5.73	2.27	-5.78	3.17
113	-120.533	47.4167	North-Central America	USA	Cashmere, WA	817.5	Temperate	680	-1.6	23.6	-1.6	23.6	Natural	2004	2005	1	logging	management	biomass reduction	control no treatment vs burning treatment	management	change	total cover	shrubs	all	native	4	31.8	5.49	2	36.9	8.48	-5.73	2.27	-7.47	3.26
113	-120.533	47.4167	North-Central America	USA	Cashmere, WA	817.5	Temperate	680	-1.6	23.6	-1.6	23.6	Natural	2004	2005	1	logging	management	biomass reduction	control no treatment vs burning treatment	management	change	total cover	forbs	all	native	4	31.8	5.49	2	36.9	8.48	-0.42	1.05	-0.62	1.52
113	-120.533	47.4167	North-Central America	USA	Cashmere, WA	817.5	Temperate	680	-1.6	23.6	-1.6	23.6	Natural	2004	2005	1	logging	management	biomass reduction	control no trewatment vs thinnning treatment	management	change	richness	forbs	all	native	4	31.8	5.49	4	16.5	7.7	2.69	0.83	4.41	0.8
113	-120.533	47.4167	North-Central America	USA	Cashmere, WA	817.5	Temperate	680	-1.6	23.6	-1.6	23.6	Natural	2004	2005	1	logging	management	biomass reduction	control no treatment vs burning treatment	management	change	total cover	graminoids	all	native	4	31.8	5.49	2	36.9	8.48	-4.83	1.58	-9.63	2.11
113	-120.533	47.4167	North-Central America	USA	Cashmere, WA	817.5	Temperate	680	-1.6	23.6	-1.6	23.6	Natural	2004	2005	1	logging	management	biomass reduction	control no trewatment vs thinnning treatment	management	change	total cover	exotic	all	exotic	4	31.8	5.49	4	16.5	7.7	0.02	0.04	0.04	0.04
113	-120.533	47.4167	North-Central America	USA	Cashmere, WA	817.5	Temperate	680	-1.6	23.6	-1.6	23.6	Natural	2004	2005	1	logging	management	biomass reduction	control no treatment vs burning and thinning	management	change	total cover	graminoids	all	native	4	31.8	5.49	2	20.2	2.54	-4.83	1.58	-11.09	2.29
113	-120.533	47.4167	North-Central America	USA	Cashmere, WA	817.5	Temperate	680	-1.6	23.6	-1.6	23.6	Natural	2004	2005	1	logging	management	biomass reduction	control no treatment vs burning treatment	management	change	richness	shrubs	all	native	4	31.8	5.49	2	36.9	8.48	-0.21	0.26	-0.53	0.38
113	-120.533	47.4167	North-Central America	USA	Cashmere, WA	817.5	Temperate	680	-1.6	23.6	-1.6	23.6	Natural	2004	2005	1	logging	management	biomass reduction	control no treatment vs burning and thinning	management	change	richness	forbs	all	native	4	31.8	5.49	2	20.2	2.54	2.69	0.83	6.88	1.1
113	-120.533	47.4167	North-Central America	USA	Cashmere, WA	817.5	Temperate	680	-1.6	23.6	-1.6	23.6	Natural	2004	2005	1	logging	management	biomass reduction	control no treatment vs burning and thinning	management	change	richness	exotic	all	exotic	4	31.8	5.49	2	20.2	2.54	0.04	0.22	0.31	0.06
113	-120.533	47.4167	North-Central America	USA	Cashmere, WA	817.5	Temperate	680	-1.6	23.6	-1.6	23.6	Natural	2004	2005	1	logging	management	biomass reduction	control no treatment vs burning and thinning	management	change	total cover	exotic	all	exotic	4	31.8	5.49	2	20.2	2.54	0.02	0.04	0.31	0.06
113	-120.533	47.4167	North-Central America	USA	Cashmere, WA	817.5	Temperate	680	-1.6	23.6	-1.6	23.6	Natural	2004	2005	1	logging	management	biomass reduction	control no treatment vs burning and thinning	management	change	total cover	forbs	all	native	4	31.8	5.49	2	20.2	2.54	-0.42	1.05	1.35	1.53
113	-120.533	47.4167	North-Central America	USA	Cashmere, WA	817.5	Temperate	680	-1.6	23.6	-1.6	23.6	Natural	2004	2005	1	logging	management	biomass reduction	control no treatment vs burning treatment	management	change	total cover	exotic	all	exotic	4	31.8	5.49	2	36.9	8.48	0.02	0.04	-0.01	0.06
113	-120.533	47.4167	North-Central America	USA	Cashmere, WA	817.5	Temperate	680	-1.6	23.6	-1.6	23.6	Natural	2004	2005	1	logging	management	biomass reduction	control no treatment vs burning and thinning	management	change	richness	shrubs	all	native	4	31.8	5.49	2	20.2	2.54	-0.21	0.26	1.57	0.37
113	-120.533	47.4167	North-Central America	USA	Cashmere, WA	817.5	Temperate	680	-1.6	23.6	-1.6	23.6	Natural	2004	2005	1	logging	management	biomass reduction	control no treatment vs burning treatment	management	change	richness	exotic	all	exotic	4	31.8	5.49	2	36.9	8.48	0.04	0.22	-0.01	0.06
114	-121.418	44.566	North-Central America	USA	Bend, OR	1104	Temperate	280	-0.5	18.1	-0.5	18.1	Natural	2002	2012	10	fire	natural	moisture gradient	low elevation contrl, high elevation treat	natural	abundance	ground cover	all	all	all	5	720.794	71.84	5	1133.08	89.54	91.816	2.91966	89.589	12.2598
114	-121.418	44.566	North-Central America	USA	Bend, OR	1104	Temperate	280	-0.5	18.1	-0.5	18.1	Natural	2002	2012	10	fire	natural	moisture gradient	low elevation contrl, high elevation treat	natural	reproduction	probability of seedling success	all	all	all	5	720.794	71.84	5	1289	39.41	0.04	0.001	0.96	0.001
115	35.04	-20.93	Africa	Mozambique	Machanga	5	Mangrove	1500	18	33	33	18	Natural	2000	2011	11	wind	natural	severity	exposure inland protected forest vs seaward exposed mangrove , closer to open water	natural	growth	meand dbh cm	all	all	native	10	0	-	10	1	-	8.6	1.3	4.5	1.6
115	35.04	-20.93	Africa	Mozambique	Machanga	5	Mangrove	1500	18	33	33	18	Natural	2000	2011	11	wind	natural	severity	exposure inland protected forest vs seaward exposed mangrove , farther to open water	natural	growth	mean height m	all	all	native	10	0	-	10	1	-	4.3	1.5	3.6	0.8
115	35.04	-20.93	Africa	Mozambique	Machanga	5	Mangrove	1500	18	33	33	18	Natural	2000	2011	11	wind	natural	severity	exposure inland protected forest vs seaward exposed mangrove , closer to open water	natural	growth	mean height m	all	all	native	10	0	-	10	1	-	3.7	1.5	3.2	1.1
115	35.04	-20.93	Africa	Mozambique	Machanga	5	Mangrove	1500	18	33	33	18	Natural	2000	2011	11	wind	natural	severity	exposure inland protected forest vs seaward exposed mangrove , farther to open water	natural	growth	meand dbh cm	all	all	native	10	0	-	10	1	-	5.9	1.3	5.6	3.7
115	35.04	-20.93	Africa	Mozambique	Machanga	5	Mangrove	1500	18	33	33	18	Natural	2000	2011	11	wind	natural	severity	exposure inland protected forest vs seaward exposed mangrove , closer to open water	natural	abundance	densisty, ind/ha	all	all	native	10	0	-	10	1	-	289	89	413	68
115	35.04	-20.93	Africa	Mozambique	Machanga	5	Mangrove	1500	18	33	33	18	Natural	2000	2011	11	wind	natural	severity	exposure inland protected forest vs seaward exposed mangrove , farther to open water	natural	abundance	densisty, ind/ha	all	all	native	10	0	-	10	1	-	488	111	817	130
116	-84.12	44.65	North-Central America	USA	Mio	274	Temperate	715.5	-8.2	20.15	-8.2	20.15	Planted	1965	2011	46	logging	management	severity	initial stand density, control hihg density 1971 trees/ha, treat low density 988 trees /ha	management	abundance	average stand-level basal area	adult trees	all	all	3	1871	-	3	988	-	44.91	6.82	34.48	6.6
116	-84.12	44.65	North-Central America	USA	Mio	274	Temperate	715.5	-8.2	20.15	-8.2	20.15	Planted	1965	2011	46	logging	management	severity	initial stand density, control hihg density 1971 trees/ha, treat low density 988 trees /ha	management	abundance	average basal area	adult trees	all	all	3	1971	-	3	988	-	0.033	0.002	0.057	0.015
117	-85.7833	44.2958	North-Central America	USA	Cadillac	399	Temperate	819	-7.25	19.75	-7.25	19.75	Planted	2000	2011	11	logging	management	severity	low thinning from above 28 m2/ha left , high thinning from below 14 m2/ha leaft	management	abundance	average stand-level basal area	adult trees	Pinus resinosa	all	24	28	-	24	14	-	34.66	0.41	17.41	0.33
117	-85.7833	44.2958	North-Central America	USA	Cadillac	399	Temperate	819	-7.25	19.75	-7.25	19.75	Planted	2000	2011	11	logging	management	severity	low thinning from above 28 m2/ha left , high thinning from below 14 m2/ha leaft	management	abundance	average stand-level basal area	adult trees	Pinus resinosa	all	21	28	-	24	14	-	31.61	1.37	17.56	2.49
118	-1.05	39.06	Europe	Spain	Ayora	641	Mediterranean	475	10.2	24.9	10.2	24.9	Mixed	1989	1999	7	fire	natural	second disturbance	control burned once, treat burned twice	natural	abundance	NDVI	all	all	all	4	0	-	1	1	-	0.421801	0.05	0.281818	0.06
119	7.05	45.1333	Europe	Italy	Susa	503	Temperate	778	-2	17.5	-2	17.5	Natural	1986	2013	27	fire	natural	severity	severity of fire, basal area left in the 20-30 size, 46 low, 5 high	natural	abundance	seedling density/ha	seedlings	all	all	39	46	8	234	5	3	1212.12	1212.12	454.546	303.03
119	7.05	45.1333	Europe	Italy	Susa	503	Temperate	778	-2	17.5	-2	17.5	Natural	1986	2013	27	fire	natural	severity	severity of fire, basal area left in the 20-30 size, 46 low, 5 high	natural	abundance	seedling density/ha	seedlings	Fagus sylvatica	all	39	46	8	234	5	3	4393.94	3939.39	2121.21	2121.21
119	7.05	45.1333	Europe	Italy	Susa	503	Temperate	778	-2	17.5	-2	17.5	Natural	1986	2013	27	fire	natural	severity	severity of fire, basal area left in the 20-30 size, 46 low, 5 high	natural	abundance	seedling density/ha	seedlings	Betula pendula	all	39	46	8	234	5	3	303.03	606.061	303.03	303.03
119	7.05	45.1333	Europe	Italy	Susa	503	Temperate	778	-2	17.5	-2	17.5	Natural	1986	2013	27	fire	natural	severity	severity of fire, basal area left in the 20-30 size, 46 low, 5 high	natural	abundance	sapling density/ha	seedlings	Betula pendula	all	39	46	8	234	5	3	628.931	0	754.717	880.503
119	7.05	45.1333	Europe	Italy	Susa	503	Temperate	778	-2	17.5	-2	17.5	Natural	1986	2013	27	fire	natural	severity	severity of fire, basal area left in the 20-30 size, 46 low, 5 high	natural	growth	sapling height m	seedlings	Fagus sylvatica	all	39	46	8	234	5	3	2.03794	0.520325	4.03252	0.108401
119	7.05	45.1333	Europe	Italy	Susa	503	Temperate	778	-2	17.5	-2	17.5	Natural	1986	2013	27	fire	natural	severity	severity of fire, basal area left in the 20-30 size, 46 low, 5 high	natural	abundance	sapling density/ha	seedlings	all	all	39	46	8	234	5	3	125.786	0	754.717	628.931
119	7.05	45.1333	Europe	Italy	Susa	503	Temperate	778	-2	17.5	-2	17.5	Natural	1986	2013	27	fire	natural	severity	severity of fire, basal area left in the 20-30 size, 46 low, 5 high	natural	growth	sapling height m	seedlings	all	all	39	46	8	234	5	3	0.303523	0.108401	3.29539	0.260163
119	7.05	45.1333	Europe	Italy	Susa	503	Temperate	778	-2	17.5	-2	17.5	Natural	1986	2013	27	fire	natural	severity	severity of fire, basal area left in the 20-30 size, 46 low, 5 high	natural	growth	sapling height m	seedlings	Betula pendula	all	39	46	8	234	5	3	0.065041	0.065041	3.729	0.238482
119	7.05	45.1333	Europe	Italy	Susa	503	Temperate	778	-2	17.5	-2	17.5	Natural	1986	2013	27	fire	natural	severity	severity of fire, basal area left in the 20-30 size, 46 low, 5 high	natural	abundance	sapling density/ha	seedlings	Fagus sylvatica	all	39	46	8	234	5	3	125.786	251.572	10566	5786.16
120	-0.716	40.28	Europe	Spain	Teruel	1560	Mediterranean	655	4	22	4	22	Natural	2014	1979	1	drought	natural	moisture gradient	altitudinal gradient, low 110 hihg 1600 m	natural	resilience	BAI- PostDr/PreDr	adult trees	Pinus nigra	all	26	1100	-	26	1600	-	0.671141	0.704698	0.610738	0.751678
120	-0.716	40.28	Europe	Spain	Teruel	1560	Mediterranean	655	4	22	4	22	Natural	2014	2005	1	drought	natural	moisture gradient	altitudinal gradient, low 110 hihg 1600 m	natural	resilience	BAI- PostDr/PreDr	adult trees	Pinus nigra	all	26	1100	-	26	1600	-	1.25503	1.01342	1.18792	0.865772
120	-0.716	40.28	Europe	Spain	Teruel	1560	Mediterranean	655	4	22	4	22	Natural	2014	2012	1	drought	natural	moisture gradient	altitudinal gradient, low 1600 m, high 2020	natural	resilience	BAI- PostDr/PreDr	adult trees	Pinus sylvestris	all	22	1600	-	26	2020	-	0.718121	0.583893	0.738255	0.590604
120	-0.716	40.28	Europe	Spain	Teruel	1560	Mediterranean	655	4	22	4	22	Natural	2014	1967	1	drought	natural	moisture gradient	altitudinal gradient, low 1600 m, high 2020	natural	resilience	BAI- PostDr/PreDr	adult trees	Pinus sylvestris	all	22	1600	-	26	2020	-	0.899329	0.919463	0.966443	0.979866
120	-0.716	40.28	Europe	Spain	Teruel	1560	Mediterranean	655	4	22	4	22	Natural	2014	2012	1	drought	natural	moisture gradient	altitudinal gradient, low 110 hihg 1600 m	natural	resilience	BAI- PostDr/PreDr	adult trees	Pinus nigra	all	26	1100	-	26	1600	-	0.751678	0.577181	0.825503	0.456376
120	-0.716	40.28	Europe	Spain	Teruel	1560	Mediterranean	655	4	22	4	22	Natural	2014	1994	1	drought	natural	moisture gradient	altitudinal gradient, low 110 hihg 1600 m	natural	resilience	BAI- PostDr/PreDr	adult trees	Pinus nigra	all	26	1100	-	26	1600	-	1.04698	1.02013	1.21477	2.05369
120	-0.716	40.28	Europe	Spain	Teruel	1560	Mediterranean	655	4	22	4	22	Natural	2014	2005	1	drought	natural	moisture gradient	altitudinal gradient, low 1600 m, high 2020	natural	resilience	BAI- PostDr/PreDr	adult trees	Pinus sylvestris	all	22	1600	-	26	2020	-	1.05369	1.02013	1.30872	1.5906
120	-0.716	40.28	Europe	Spain	Teruel	1560	Mediterranean	655	4	22	4	22	Natural	2014	1994	1	drought	natural	moisture gradient	altitudinal gradient, low 1600 m, high 2020	natural	resilience	BAI- PostDr/PreDr	adult trees	Pinus sylvestris	all	22	1600	-	26	2020	-	0.771812	0.610738	1.01342	1.20805
120	-0.716	40.28	Europe	Spain	Teruel	1560	Mediterranean	655	4	22	4	22	Natural	2014	1979	1	drought	natural	moisture gradient	altitudinal gradient, low 1600 m, high 2020	natural	resilience	BAI- PostDr/PreDr	adult trees	Pinus sylvestris	all	22	1600	-	26	2020	-	0.711409	0.738255	0.986577	0.832215
120	-0.716	40.28	Europe	Spain	Teruel	1560	Mediterranean	655	4	22	4	22	Natural	2014	1967	1	drought	natural	moisture gradient	altitudinal gradient, low 110 hihg 1600 m	natural	resilience	BAI- PostDr/PreDr	adult trees	Pinus nigra	all	26	1100	-	26	1600	-	0.52349	0.798658	0.986577	1.16107
121	102.175	18.2736	Asia	Laos	Vientiane	174	Tropical	1750	22	29	22	29	Natural	1992	2007	15	logging	management	severity	low 1 clearing or high use areas 3 to 5 clearings	management	diversity	Simpson's Index	seedlings	all	all	18	1	-	18	4	0.5	0.884151	0.007643	0.82502	0.014883
122	2.15	48	Europe	France	Loury	141	Temperate	740	3.7	19	3.7	19	Natural	1976	1979	3	drought	natural	intrinsic	size at measurement	natural	resilience	BAI- PostDr/PreDr	adult trees	Pinus sylvestris	all	27	21.5	2	27	30.9	3.1	0.309024	1.20881	0.002099	0.925498
122	2.15	48	Europe	France	Loury	141	Temperate	740	3.7	19	3.7	19	Natural	1990	1993	3	drought	natural	intrinsic	size at measurement	natural	resilience	BAI- PostDr/PreDr	adult trees	Pinus sylvestris	all	27	21.5	2	27	30.9	3.1	-0.0042	1.50787	-0.00105	0.975866
122	2.15	48	Europe	France	Loury	141	Temperate	740	3.7	19	3.7	19	Natural	2003	2006	3	drought	natural	intrinsic	size at measurement	natural	resilience	BAI- PostDr/PreDr	adult trees	Quercus petraea	all	27	11.6	1.5	27	22.1	2.2	0.00053	1.55879	0.09428	0.395657
122	2.15	48	Europe	France	Loury	141	Temperate	740	3.7	19	3.7	19	Natural	2006	2009	3	drought	natural	intrinsic	size at measurement	natural	resilience	BAI- PostDr/PreDr	adult trees	Quercus petraea	all	27	11.6	1.5	27	22.1	2.2	0.00053	1.5572	0.09428	0.395657
122	2.15	48	Europe	France	Loury	141	Temperate	740	3.7	19	3.7	19	Natural	1976	1979	3	drought	natural	intrinsic	size at measurement	natural	resilience	BAI- PostDr/PreDr	adult trees	Quercus petraea	all	27	11.6	1.5	27	22.1	2.2	-0.00106	2.02595	0.235699	0.599047
122	2.15	48	Europe	France	Loury	141	Temperate	740	3.7	19	3.7	19	Natural	1990	1993	3	drought	natural	intrinsic	size at measurement	natural	resilience	BAI- PostDr/PreDr	adult trees	Quercus petraea	all	27	11.6	1.5	27	22.1	2.2	-0.00265	1.03602	0.040254	0.540254
122	2.15	48	Europe	France	Loury	141	Temperate	740	3.7	19	3.7	19	Natural	2010	2013	3	drought	natural	intrinsic	size at measurement	natural	resilience	BAI- PostDr/PreDr	adult trees	Quercus petraea	all	27	11.6	1.5	27	22.1	2.2	0.002119	0.449682	-0.01695	0.608581
122	2.15	48	Europe	France	Loury	141	Temperate	740	3.7	19	3.7	19	Natural	2003	2006	3	drought	natural	intrinsic	size at measurement	natural	resilience	BAI- PostDr/PreDr	adult trees	Pinus sylvestris	all	27	21.5	2	27	30.9	3.1	0.228751	1.31899	-0.00262	0.698846
122	2.15	48	Europe	France	Loury	141	Temperate	740	3.7	19	3.7	19	Natural	2006	2009	3	drought	natural	intrinsic	size at measurement	natural	resilience	BAI- PostDr/PreDr	adult trees	Pinus sylvestris	all	27	21.5	2	27	30.9	3.1	0.181532	1.13011	-0.00105	0.456453
122	2.15	48	Europe	France	Loury	141	Temperate	740	3.7	19	3.7	19	Natural	2010	2013	3	drought	natural	intrinsic	size at measurement	natural	resilience	BAI- PostDr/PreDr	adult trees	Pinus sylvestris	all	27	21.5	2	27	30.9	3.1	0.032004	0.525708	-0.00105	0.44596
123	-109.2	31.9	North-Central America	USA	Portal	1660	Mediterranean	442	3	21	3	21	Natural	2002	2016	14	fire	natural	severity	severity of fire, stems left no/m2	natural	abundance	stems/m^2	shrubs	all	all	6	3.9	-	5	2	-	3.9	2.34	2.6	1.56
123	-109.2	31.9	North-Central America	USA	Portal	1660	Mediterranean	442	3	21	3	21	Natural	2002	2016	14	fire	natural	severity	severity of fire, stems left no/m3	natural	abundance	patch size m^2	shrubs	all	all	6	3.9	-	5	2	-	1.5	2.4	2.7	3.78
124	6.9	45	Europe	Italy	Turin	1795	Temperate	1363	3	21	3	21	Natural	1990	2015	25	fire	natural	severity	severity of fire, % trees killed, low 20, high 92	natural	abundance	trees/ha	adult trees	Larix decidua	all	60	20	10	71	90	10	364	91.9118	1819	189.338
126	-1.8	39	Europe	Spain	Albacete	920	Mediterranean	358.09	6	25	6	25	Natural	2009	2011	2	fire	natural	biomass reduction	salvage logging vs no treatment	management	abundance	seedlings/ha	seedlings	Pinus halepensis	all	10	0	-	10	1	-	560	100	280	70
126	-1.8	39	Europe	Spain	Albacete	920	Mediterranean	358.09	6	25	6	25	Natural	2009	2011	2	fire	natural	biomass reduction	salvage logging vs no treatment	management	abundance	seedlings, no. per ha	seedlings	Pinus halepensis	all	5	0	-	10	1	-	560	100	280	70
126	-1.8	39	Europe	Spain	Albacete	920	Mediterranean	358.09	6	25	6	25	Natural	2009	2011	2	fire	natural	biomass reduction	treat: salvage logging vs no treatment: contrl	management	growth	seedling height mm	seedlings	Pinus halepensis	all	5	0	-	10	1	-	44	1	39.5	6.5
127	-2.33333	38.3333	Europe	Spain	Yeste	1010	Mediterranean	498	4.8	24.3	4.8	24.3	Natural	1994	2007	13	fire	natural	biomass reduction	intensity of thinning management post-fire, low 1600 trees ha, high 800 trees left ha	management	reproduction	Canopy seed bank (10^3 seeds/ha)	seedlings	Pinus halepensis	all	27	1600	-	27	800	-	381.443	318.299	210.052	179.124
127	-2.33333	38.3333	Europe	Spain	Yeste	1010	Mediterranean	498	4.8	24.3	4.8	24.3	Natural	1994	2007	13	fire	natural	biomass reduction	intensity of thinning management post-fire, low 1600 trees ha, high 800 trees left ha	management	growth	diameter (mm)	seedlings	Pinus halepensis	all	27	1600	-	27	800	-	167.526	7.73196	144.33	10.3093
127	-1.7	38.2	Europe	Spain	Calasparra	325	Mediterranean	275.11	10.1	26.2	10.1	26.2	Natural	1994	2007	13	fire	natural	biomass reduction	intensity of thinning management post-fire, low 1600 trees ha, high 800 trees left ha	management	growth	diameter (mm)	seedlings	Pinus halepensis	all	21	1600	-	21	800	-	146.907	6.4433	162.371	9.02062
127	-1.7	38.2	Europe	Spain	Calasparra	325	Mediterranean	275.11	10.1	26.2	10.1	26.2	Natural	1994	2007	13	fire	natural	biomass reduction	intensity of thinning management post-fire, low 1600 trees ha, high 800 trees left ha	management	reproduction	Canopy seed bank (10^3 seeds/ha)	seedlings	Pinus halepensis	all	21	1600	-	21	800	-	47.6804	16.7526	119.845	43.8144
128	114.167	-1.91667	Asia	Indonesia	Palangkaraya	20	Tropical	2800	25.3	26.1	26.1	25.3	Natural	1997	2000	3	drought	natural	moisture gradient	heath (low, 1-3 m water deptsh) vs peat-swamp (high > 7m )	natural	abundance	Basal area (m^2/ha)	adult trees	all	all	1	2	0.5	1	7	-	29	1.55	45.6	5
129	23.8167	59.2167	Europe	Estonia	-	13	Boreal	600	-5.7	16.4	-5.7	16.4	Planted	1992	2014	22	fire	natural	biomass reduction	uncleared vs. cleared burn areas	management	abundance	Stems(x1000)/ha	adult trees	all	all	12	0	-	12	1	-	10.5651	3.50532	4.70106	0.638821
129	23.8167	59.2167	Europe	Estonia	-	13	Boreal	600	-5.7	16.4	-5.7	16.4	Planted	1992	2014	22	fire	natural	biomass reduction	uncleared vs. cleared burn areas	management	abundance	Stems(x1000)/ha	adult trees	Pinus sylvestris	all	12	0	-	12	1	-	6.63139	2.75132	3.02817	0.422535
129	23.8167	59.2167	Europe	Estonia	-	13	Boreal	600	-5.7	16.4	-5.7	16.4	Planted	1992	2014	22	fire	natural	biomass reduction	uncleared vs. cleared burn areas	management	abundance	Stems(x1000)/ha	adult trees	Betula spp.	all	12	0	-	12	1	-	2.15168	2.68078	1.16197	0.387324
129	23.8167	59.2167	Europe	Estonia	-	13	Boreal	600	-5.7	16.4	-5.7	16.4	Planted	1992	2014	22	fire	natural	biomass reduction	uncleared vs. cleared burn areas	management	abundance	Stems(x1000)/ha	adult trees	Populus tremula	all	12	0	-	12	1	-	1.69312	0.740741	1.33803	0.28169
130	31.6	-24.9	Africa	South Africa	Skukuza	311	Tropical	525	15.7	26.3	26.3	15.7	Natural	2000	2004	4	flood	natural	severity	low erosion due to presence of large woody debris piles, high erosion no LWD, measured as %Nitrogen, control LWD 0.097, treat no LWD 0.08	natural	abundance	percent cover of woody species	woody	all	all	119	0.097	0.001	119	0.081	0.09	33.2	34	9.2	12
131	31.6	-24.9	Africa	South Africa	Skukuza	312	Tropical	612	15.7	26.3	26.3	15.7	Natural	2002	2005	3	flood	natural	second disturbance	burned or not burned, P mg/kg	natural	abundance	percent cover	all	all	exotic	17	19.4	0.001	17	39.2	0.09	39.8	5	16.4	5
131	31.6	-24.9	Africa	South Africa	Skukuza	314	Tropical	612	15.7	26.3	26.3	15.7	Natural	2002	2005	3	flood	natural	second disturbance	burned or not burned, P mg/kg	natural	abundance	percent cover, exotic	all	all	exotic	17	19.4	0.001	17	39.2	0.09	1.15	2	0.9	2
131	31.6	-24.9	Africa	South Africa	Skukuza	311	Tropical	612	15.7	26.3	26.3	15.7	Natural	2002	2005	3	flood	natural	second disturbance	burned or not burned, P mg/kg	natural	diversity	no. species	all	all	all	17	19.4	0.001	17	39.2	0.09	9.5	1	9.6	1
131	31.6	-24.9	Africa	South Africa	Skukuza	313	Tropical	612	15.7	26.3	26.3	15.7	Natural	2002	2005	3	flood	natural	second disturbance	burned or not burned, P mg/kg	natural	diversity	no. species, exotic	all	all	native	17	19.4	0.001	17	39.2	0.09	1.15	1	1.3	1
132	-123.954	42.3181	North-Central America	USA		290	Mediterranean	2250	4.9	22.1	4.9	22.1	Natural	2002	2004	2	fire	natural	severity	long or short intervals between fire, one fire in 100 year vs 6 fires	natural	abundance	hardwood &shrub cover	woody	all	all	6	1		6	6		25.3474	18.9826	19.3176	33.2754
132	-123.954	42.3181	North-Central America	USA		290	Mediterranean	2250	4.9	22.1	4.9	22.1	Natural	2002	2004	2	fire	natural	severity	long or short intervals between fire, one fire in 100 year vs 6 fires	natural	abundance	low shrub cover	shrubs	all	all	6	1		6	6		10.9383	15.1206	41.8231	50.0268
132	-123.954	42.3181	North-Central America	USA		290	Mediterranean	2250	4.9	22.1	4.9	22.1	Natural	2002	2004	2	fire	natural	severity	long or short intervals between fire, one fire in 100 year vs 6 fires	natural	abundance	forb cover	forbs	all	all	6	1		6	6		3.02419	3.22581	56.4516	62.7016
133	-2.66667	7.33333	Africa	Ghana		327	Subtropical	1243	27	25	27	25	Natural	1989	2014	25	fire	natural	severity	sites AS and MP wer low severity disturbance index 2, sites PB and TT were high severity disturbance index 17	natural	abundance	stems/ ha	adult trees	all	all	6	2	1	5	17	2	926	37	230	37
133	-2.66667	7.33333	Africa	Ghana		327	Subtropical	1243	27	25	27	25	Natural	1989	2014	25	fire	natural	severity	sites AS and MP wer low severity disturbance index 2, sites PB and TT were high severity disturbance index 18	natural	abundance	basal area	adult trees	all	all	6	2	1	5	17	2	26.6	6	27.15	6
133	-2.66667	7.33333	Africa	Ghana		327	Subtropical	1243	27	25	27	25	Natural	1989	2014	25	fire	natural	severity	sites AS and MP wer low severity disturbance index 2, sites PB and TT were high severity disturbance index 20	natural	abundance	shrub cover	shrubs	all	all	6	2	1	5	17	2	2.5	3.53	68	3.53
134	-172	-14	Oceania	Samoa	Salelologa	24	Tropical	2500	26	26	26	26	Natural	1991	1997	6	wind	natural	second disturbance	unburned or burned site	natural	diversity	mean species richness for all size classes	all	all	all	10	0		10	1		0.366667	0.0266667	0.246667	0.03
134	-172	-14	Oceania	Samoa	Salelologa	24	Tropical	2500	26	26	26	26	Natural	1991	1997	6	wind	natural	severity	near to far from remnant tree	natural	abundance	inside vs outside canopy	all	all	all	10	0	-	10	20	-	2.10459	0.395817	1.66693	0.288013
134	-172	-14	Oceania	Samoa	Salelologa	24	Tropical	2500	26	26	26	26	Natural	1991	1997	6	wind	natural	severity	near to far from remnant tree	natural	diversity	inside vs outside canopy	all	all	all	10	0	-	10	20	-	0.630356	0.0641804	0.580399	0.0496097
134	-172	-14	Oceania	Samoa	Falealupo	186	Tropical	2500	26	26	26	26	Natural	1998	1998	0	fire	natural	severity	near (control, low severity) to far (treat high severity) from remnant tree	natural	diversity	no. species/trap/day	all	all	all	6	0	-	6	20	-	0.0880355	0.0319055	0.219202	0.0797637
134	-172	-14	Oceania	Samoa	Falealupo	186	Tropical	2500	26	26	26	26	Natural	1993	1998	5	fire	natural	severity	near (control, low severity) to far (treat high severity) from remnant tree	natural	diversity	no. species/trap/day	all	all	all	7	0	-	7	20	-	0.059675	0.0200886	0.167799	0.0590842
134	-172	-14	Oceania	Samoa	Falealupo	186	Tropical	2500	26	26	26	26	Natural	1993	1998	5	fire	natural	severity	near (control, low severity) to far (treat high severity) from remnant tree	natural	reproduction	number of seeds/trap/day	all	all	all	7	0	-	7	20	-	0.0961538	0.0264423	1.13462	0.348558
134	-172	-14	Oceania	Samoa	Falealupo	186	Tropical	2500	26	26	26	26	Natural	1998	1998	0	fire	natural	severity	near (control, low severity) to far (treat high severity) from remnant tree	natural	reproduction	number of seeds/trap/day	all	all	all	6	0	-	6	20	-	0.161058	0.0432692	2.03125	0.596154
135	-80.3204	27.5426	North-Central America	USA	North Hutchinson Island	4	Mangrove	1446	17.8	27.4	17.8	27.4	Natural	2004	2007	3	wind	natural	fertility	P nutrient over-enrichment, 300 gr of 0:45:0 fertilizer	management	growth	leaf area index	woody	Avicennia germinans	all	27	0		27	45		0.793461	0.247209	1.07656	0.311005
135	-80.3204	27.5426	North-Central America	USA	North Hutchinson Island	4	Mangrove	1446	17.8	27.4	17.8	27.4	Natural	2004	2007	3	wind	natural	fertility	N nutrient over-enrichment , 300 gr of 45:0:0 fertilizer	management	growth	leaf area index	woody	Avicennia germinans	all	27	0		27	45		0.793461	0.247209	1.34769	0.233254
135	-80.3204	27.5426	North-Central America	USA	North Hutchinson Island	4	Mangrove	1446	17.8	27.4	17.8	27.4	Natural	2004	2007	3	wind	natural	fertility	P nutrient over-enrichment, 300 gr of 0:45:0 fertilizer	management	growth	shoot elongation (cm/month)	woody	Avicennia germinans	all	27	0		27	45		0.239316	0.215385	0.430769	0.119658
135	-80.3204	27.5426	North-Central America	USA	North Hutchinson Island	4	Mangrove	1446	17.8	27.4	17.8	27.4	Natural	2004	2007	3	wind	natural	fertility	N nutrient over-enrichment , 300 gr of 45:0:0 fertilizer	management	growth	shoot elongation (cm/month)	woody	Avicennia germinans	all	27	0		27	45		0.239316	0.215385	0.586325	0.358974
136	145.5	-26.5	Oceania	Australia	Charleville	302	Subtropical	488.4	11.95	28.45	28.45	11.95	Natural	1983	2008	25	clearing	management	second disturbance	Herbivory: kangaroos and rabbits vs kangaroos and rabbits and sheep and cattle	management	abundance	total species richness	adult trees	all	all	3	3		3	4		4.32	2.51	3.26	1.86
137	-62.9167	0.966667	South America	Brazil	Barcelos	40	Tropical	2100	27	26.7	27	26.7	Natural	2004	2013	9	fire	natural	severity	sites burned once or twice	natural	abundance	recovery rates of root mat thickness	all	all	all	6	1		9	2		0.138028	0.161502	0.0112676	0.0723005
137	-62.9167	0.966667	South America	Brazil	Barcelos	40	Tropical	2100	27	26.7	27	26.7	Natural	2004	2013	9	fire	natural	severity	sites burned once or twice	natural	diversity	recovery rates of seed spp. Richness	all	all	all	6	1		9	2		0.539326	2.65169	0.0674157	0.393258
137	-62.9167	0.966667	South America	Brazil	Barcelos	40	Tropical	2100	27	26.7	27	26.7	Natural	2004	2013	9	fire	natural	severity	sites burned once or twice	natural	abundance	recovery rates of basal area	adult trees	all	all	6	1		9	2		0.831579	0.173684	0.421053	1.14211
137	-62.9167	0.966667	South America	Brazil	Barcelos	40	Tropical	2100	27	26.7	27	26.7	Natural	2004	2013	9	fire	natural	severity	sites burned once or twice	natural	diversity	recovery rates of tree spp. Richness	adult trees	all	all	6	1		9	2		1.23529	0.382353	1.36275	2.36275
137	-62.9167	0.966667	South America	Brazil	Barcelos	40	Tropical	2100	27	26.7	27	26.7	Natural	2004	2013	9	fire	natural	severity	sites burned once or twice	natural	reproduction	recovery rates of seed abundance	all	all	all	6	1		9	2		0.135849	0.667925	-0.045283	0.181132
137	-62.9167	0.966667	South America	Brazil	Barcelos	40	Tropical	2100	27	26.7	27	26.7	Natural	2004	2013	9	fire	natural	severity	sites burned once or twice	natural	abundance	recovery rates of herbaceous cover	graminoids	all	all	6	1		9	2		-0.064766	0.0577021	0.0133617	0.0459574
138	-1.0573	39.0595	Europe	Spain	Ayora	800	Mediterranean	480	10.2	24.9	10.2	24.9	Natural	2002	2005	3	logging	management	severity	moderate 50% removal to heavy 75% removal of BA thinning	management	growth	height (cm/yr)	seedlings	Quercus faginea	native	60	50		60	75		0.586538	0.125	0.115385	0.134615
138	5.0352	43.4398	Europe	France	St Mitre	130	Mediterranean	570	5.6	22.5	5.6	22.5	Natural	2006	2009	3	logging	management	severity	moderate 50% removal to heavy 75% removal of BA thinning	management	growth	diameter (mm/yr)	seedlings	Ceratonia siliqua	native	72	50		72	75		-2.2328	0.42328	-1.33333	0.396825
138	-1.0573	39.0595	Europe	Spain	Ayora	800	Mediterranean	480	10.2	24.9	10.2	24.9	Natural	2002	2005	3	logging	management	severity	moderate 50% removal to heavy 75% removal of BA thinning	management	growth	height (cm/yr)	shrubs	Arbutus unedo	native	60	50		60	75		0.951923	0.0961538	0.682692	0.105769
138	-1.0573	39.0595	Europe	Spain	Ayora	800	Mediterranean	480	10.2	24.9	10.2	24.9	Natural	2002	2005	3	logging	management	severity	moderate 50% removal to heavy 75% removal of BA thinning	management	growth	height (cm/yr)	shrubs	Rhamnus alaternus	native	60	50		60	75		0.855769	0.139423	0.673077	0.149038
138	-1.0573	39.0595	Europe	Spain	Ayora	800	Mediterranean	480	10.2	24.9	10.2	24.9	Natural	2002	2005	3	logging	management	severity	moderate 50% removal to heavy 75% removal of BA thinning	management	growth	height (cm/yr)	seedlings	Acer opalus granatense	native	60	50		60	75		1.14423	0.153846	0.903846	0.144231
138	-1.0573	39.0595	Europe	Spain	Ayora	800	Mediterranean	480	10.2	24.9	10.2	24.9	Natural	2002	2005	3	logging	management	severity	moderate 50% removal to heavy 75% removal of BA thinning	management	growth	height (cm/yr)	seedlings	Quercus ilex ballota	native	60	50		60	75		0.860577	0.0673077	0.701923	0.0769231
138	-1.0573	39.0595	Europe	Spain	Ayora	800	Mediterranean	480	10.2	24.9	10.2	24.9	Natural	2002	2005	3	logging	management	severity	moderate 50% removal to heavy 75% removal of BA thinning	management	abundance	survival (%)	shrubs	Rhamnus alaternus	native	60	50		60	75		90.1734	4.04624	76.8786	6.93642
138	-1.0573	39.0595	Europe	Spain	Ayora	800	Mediterranean	480	10.2	24.9	10.2	24.9	Natural	2002	2005	3	logging	management	severity	moderate 50% removal to heavy 75% removal of BA thinning	management	abundance	survival (%)	seedlings	Acer opalus granatense	native	60	50		60	75		59.5376	23.1214	51.4451	6.35838
138	-1.0573	39.0595	Europe	Spain	Ayora	800	Mediterranean	480	10.2	24.9	10.2	24.9	Natural	2002	2005	3	logging	management	severity	moderate 50% removal to heavy 75% removal of BA thinning	management	growth	diameter (mm/yr)	shrubs	Arbutus unedo	native	60	50		60	75		1.23855	0.0915663	1.07952	0.101205
138	5.0352	43.4398	Europe	France	St Mitre	130	Mediterranean	570	5.6	22.5	5.6	22.5	Natural	2006	2009	3	logging	management	severity	moderate 50% removal to heavy 75% removal of BA thinning	management	growth	height (cm/yr)	seedlings	Ceratonia siliqua	native	72	50		72	75		-3.41667	0.4375	-2.97917	0.510417
138	-1.0573	39.0595	Europe	Spain	Ayora	800	Mediterranean	480	10.2	24.9	10.2	24.9	Natural	2002	2005	3	logging	management	severity	moderate 50% removal to heavy 75% removal of BA thinning	management	growth	height (cm/yr)	seedlings	Fraxinus ornus	native	60	50		60	75		1.26442	0.105769	1.11058	0.105769
138	5.0352	43.4398	Europe	France	St Mitre	130	Mediterranean	570	5.6	22.5	5.6	22.5	Natural	2006	2009	3	logging	management	severity	moderate 50% removal to heavy 75% removal of BA thinning	management	abundance	survival (%)	shrubs	Arbutus unedo	native	72	50		72	75		70.317	3.7464	65.9942	5.18732
138	5.0352	43.4398	Europe	France	St Mitre	130	Mediterranean	570	5.6	22.5	5.6	22.5	Natural	2006	2009	3	logging	management	severity	moderate 50% removal to heavy 75% removal of BA thinning	management	growth	height (cm/yr)	seedlings	Fraxinus ornus	native	72	50		72	75		7.73958	0.145833	7.375	0.291667
138	5.0352	43.4398	Europe	France	St Mitre	130	Mediterranean	570	5.6	22.5	5.6	22.5	Natural	2006	2009	3	logging	management	severity	moderate 50% removal to heavy 75% removal of BA thinning	management	abundance	survival (%)	seedlings	Sorbus domestica	native	72	50		72	75		95.389	4.03458	94.2363	2.30548
138	5.0352	43.4398	Europe	France	St Mitre	130	Mediterranean	570	5.6	22.5	5.6	22.5	Natural	2006	2009	3	logging	management	severity	moderate 50% removal to heavy 75% removal of BA thinning	management	abundance	survival (%)	seedlings	Fraxinus ornus	native	72	50		72	75		96.83	1.44092	98.5591	0.864553
138	-1.0573	39.0595	Europe	Spain	Ayora	800	Mediterranean	480	10.2	24.9	10.2	24.9	Natural	2002	2005	3	logging	management	severity	moderate 50% removal to heavy 75% removal of BA thinning	management	abundance	survival (%)	seedlings	Quercus faginea	native	60	50		60	75		60.1156	17.341	61.2717	15.6069
138	5.0352	43.4398	Europe	France	St Mitre	130	Mediterranean	570	5.6	22.5	5.6	22.5	Natural	2006	2009	3	logging	management	severity	moderate 50% removal to heavy 75% removal of BA thinning	management	growth	height (cm/yr)	seedlings	Quercus ilex ilex	native	72	50		72	75		3	0.21875	3.07292	0.145833
138	-1.0573	39.0595	Europe	Spain	Ayora	800	Mediterranean	480	10.2	24.9	10.2	24.9	Natural	2002	2005	3	logging	management	severity	moderate 50% removal to heavy 75% removal of BA thinning	management	growth	diameter (mm/yr)	seedlings	Fraxinus ornus	native	60	50		60	75		0.843373	0.0674699	0.877108	0.0722892
138	-1.0573	39.0595	Europe	Spain	Ayora	800	Mediterranean	480	10.2	24.9	10.2	24.9	Natural	2002	2005	3	logging	management	severity	moderate 50% removal to heavy 75% removal of BA thinning	management	growth	diameter (mm/yr)	seedlings	Quercus faginea	native	60	50		60	75		0.636145	0.106024	0.674699	0.106024
138	5.0352	43.4398	Europe	France	St Mitre	130	Mediterranean	570	5.6	22.5	5.6	22.5	Natural	2006	2009	3	logging	management	severity	moderate 50% removal to heavy 75% removal of BA thinning	management	growth	height (cm/yr)	seedlings	Sorbus domestica	native	72	50		72	75		6.28125	0.145833	6.71875	0.145833
138	5.0352	43.4398	Europe	France	St Mitre	130	Mediterranean	570	5.6	22.5	5.6	22.5	Natural	2006	2009	3	logging	management	severity	moderate 50% removal to heavy 75% removal of BA thinning	management	abundance	survival (%)	seedlings	Quercus ilex ilex	native	72	50		72	75		82.7089	2.88184	88.4726	1.72911
138	5.0352	43.4398	Europe	France	St Mitre	130	Mediterranean	570	5.6	22.5	5.6	22.5	Natural	2006	2009	3	logging	management	severity	moderate 50% removal to heavy 75% removal of BA thinning	management	growth	height (cm/yr)	seedlings	Quercus pubescens	native	72	50		72	75		4.02083	0.21875	4.3125	0.145833
138	-1.0573	39.0595	Europe	Spain	Ayora	800	Mediterranean	480	10.2	24.9	10.2	24.9	Natural	2002	2005	3	logging	management	severity	moderate 50% removal to heavy 75% removal of BA thinning	management	growth	diameter (mm/yr)	seedlings	Acer opalus granatense	native	60	50		60	75		0.828916	0.086747	0.896386	0.0674699
138	5.0352	43.4398	Europe	France	St Mitre	130	Mediterranean	570	5.6	22.5	5.6	22.5	Natural	2006	2009	3	logging	management	severity	moderate 50% removal to heavy 75% removal of BA thinning	management	growth	diameter (mm/yr)	seedlings	Fraxinus ornus	native	72	50		72	75		1.25926	0.10582	1.36508	0.10582
138	-1.0573	39.0595	Europe	Spain	Ayora	800	Mediterranean	480	10.2	24.9	10.2	24.9	Natural	2002	2005	3	logging	management	severity	moderate 50% removal to heavy 75% removal of BA thinning	management	abundance	survival (%)	seedlings	Fraxinus ornus	native	60	50		60	75		77.4566	8.67052	86.1272	3.75723
138	-1.0573	39.0595	Europe	Spain	Ayora	800	Mediterranean	480	10.2	24.9	10.2	24.9	Natural	2002	2005	3	logging	management	severity	moderate 50% removal to heavy 75% removal of BA thinning	management	growth	diameter (mm/yr)	seedlings	Quercus ilex ballota	native	60	50		60	75		0.809639	0.0722892	0.901205	0.0819277
138	-1.0573	39.0595	Europe	Spain	Ayora	800	Mediterranean	480	10.2	24.9	10.2	24.9	Natural	2002	2005	3	logging	management	severity	moderate 50% removal to heavy 75% removal of BA thinning	management	abundance	survival (%)	seedlings	Quercus ilex ballota	native	60	50		60	75		77.1676	16.763	86.1272	8.09249
138	-1.0573	39.0595	Europe	Spain	Ayora	800	Mediterranean	480	10.2	24.9	10.2	24.9	Natural	2002	2005	3	logging	management	severity	moderate 50% removal to heavy 75% removal of BA thinning	management	growth	diameter (mm/yr)	shrubs	Rhamnus alaternus	native	60	50		60	75		1.3494	0.106024	1.51325	0.139759
138	-1.0573	39.0595	Europe	Spain	Ayora	800	Mediterranean	480	10.2	24.9	10.2	24.9	Natural	2002	2005	3	logging	management	severity	moderate 50% removal to heavy 75% removal of BA thinning	management	abundance	survival (%)	shrubs	Arbutus unedo	native	60	50		60	75		76.8786	17.052	86.4162	7.51445
138	5.0352	43.4398	Europe	France	St Mitre	130	Mediterranean	570	5.6	22.5	5.6	22.5	Natural	2006	2009	3	logging	management	severity	moderate 50% removal to heavy 75% removal of BA thinning	management	abundance	survival (%)	seedlings	Quercus pubescens	native	72	50		72	75		71.7579	7.78098	83.2853	4.03458
138	5.0352	43.4398	Europe	France	St Mitre	130	Mediterranean	570	5.6	22.5	5.6	22.5	Natural	2006	2009	3	logging	management	severity	moderate 50% removal to heavy 75% removal of BA thinning	management	growth	diameter (mm/yr)	seedlings	Quercus ilex ilex	native	72	50		72	75		1.41799	0.10582	1.70899	0.0793651
138	5.0352	43.4398	Europe	France	St Mitre	130	Mediterranean	570	5.6	22.5	5.6	22.5	Natural	2006	2009	3	logging	management	severity	moderate 50% removal to heavy 75% removal of BA thinning	management	abundance	survival (%)	seedlings	Ceratonia siliqua	native	72	50		72	75		42.9395	9.79827	53.8905	17.2911
138	5.0352	43.4398	Europe	France	St Mitre	130	Mediterranean	570	5.6	22.5	5.6	22.5	Natural	2006	2009	3	logging	management	severity	moderate 50% removal to heavy 75% removal of BA thinning	management	growth	diameter (mm/yr)	seedlings	Quercus pubescens	native	72	50		72	75		1.02116	0.132275	1.41799	0.0793651
138	5.0352	43.4398	Europe	France	St Mitre	130	Mediterranean	570	5.6	22.5	5.6	22.5	Natural	2006	2009	3	logging	management	severity	moderate 50% removal to heavy 75% removal of BA thinning	management	growth	height (cm/yr)	shrubs	Arbutus unedo	native	72	50		72	75		1.39583	0.291667	2.41667	0.291667
138	5.0352	43.4398	Europe	France	St Mitre	130	Mediterranean	570	5.6	22.5	5.6	22.5	Natural	2006	2009	3	logging	management	severity	moderate 50% removal to heavy 75% removal of BA thinning	management	growth	diameter (mm/yr)	seedlings	Sorbus domestica	native	72	50		72	75		0.253968	0.0529101	0.624339	0.0529101
138	5.0352	43.4398	Europe	France	St Mitre	130	Mediterranean	570	5.6	22.5	5.6	22.5	Natural	2006	2009	3	logging	management	severity	moderate 50% removal to heavy 75% removal of BA thinning	management	growth	diameter (mm/yr)	shrubs	Arbutus unedo	native	72	50		72	75		0	0.0820106	0.769841	0.119048
139	-123.88	42.05	North-Central America	USA	Kerby	700	Temperate	1473	3	19	3	19	Natural	2002	2006	4	fire	natural	moisture gradient	mm precip	natural	abundance	density/ha	seedlings	all	native	54	950		47	2750		11211	45370	1652	3870
139	-123.88	42.05	North-Central America	USA	Kerby	700	Temperate	1473	3	19	3	19	Natural	2002	2004	2	fire	natural	moisture gradient	mm precip	natural	abundance	density/ha	seedlings	all	native	54	950		47	2750		4989	5860	863	1080
139	-123.88	42.05	North-Central America	USA	Kerby	700	Temperate	1473	3	19	3	19	Natural	2002	2006	4	fire	natural	moisture gradient	mm precip	natural	abundance	percent stream cover	hardwoods	all	native	54	950		47	2750		56	23.5	38	25
139	-123.88	42.05	North-Central America	USA	Kerby	700	Temperate	1473	3	19	3	19	Natural	2002	2006	4	fire	natural	moisture gradient	mm precip	natural	abundance	percent stream cover	shrubs	all	native	54	950		47	2750		13	9.75	11	8
139	-123.88	42.05	North-Central America	USA	Kerby	700	Temperate	1473	3	19	3	19	Natural	2002	2006	4	fire	natural	moisture gradient	mm precip	natural	abundance	density/ha	saplings	all	native	54	950		47	2750		8543	64390	8272	7750
139	-123.88	42.05	North-Central America	USA	Kerby	700	Temperate	1473	3	19	3	19	Natural	2002	2004	2	fire	natural	moisture gradient	mm precip	natural	abundance	density/ha	saplings	all	native	54	950		47	2750		5801	4380	5897	5450
139	-123.88	42.05	North-Central America	USA	Kerby	700	Temperate	1473	3	19	3	19	Natural	2002	2006	4	fire	natural	moisture gradient	mm precip	natural	abundance	percent stream cover	conifers	all	native	54	950		47	2750		15	17.75	23	23.5
140	-121.269	40.076	North-Central America	USA	Belden	1450	Temperate	849	-3	17	-3	17	Natural	2012	2015	3	fire	natural	severity	burn index	natural	abundance	sprout clump count	resprouters	Quercus kelloggii Newberry	native	3	175	50	2	1	0	800	50	19.5	3.536
140	-121.269	40.076	North-Central America	USA	Belden	1450	Temperate	849	-3	17	-3	17	Natural	2000	2012	12	fire	natural	severity	burn index	natural	abundance	sprout clump count	resprouters	Quercus kelloggii Newberry	native	1	175	50	2	1	0	800	50	20	2
141	102.274	25.135	Asia	China	Kumming	2100	Subtropical	912	9	20	9	20	Natural	2013	2013	1	fire	natural	severity	f.ratio	natural	abundance	regeneration density	conifers	all	native	5	0.237	0.207	5	0.99	0.012	30.841	17.481	21.886	16.798
141	102.274	25.135	Asia	China	Kumming	2100	Subtropical	912	9	20	9	20	Natural	2013	2013	1	fire	natural	severity	f.ratio	natural	abundance	regeneration density	evergreen broadleaf	all	native	5	0.239	0.207	5	0.976	0.019	55.652	20.506	66.142	11.638
142	6.35	49.8	Europe	Luxembourg	Lauterbur	350	Temperate	775	0	18	0	18	Natural	1980	2007	27	drought	natural	moisture gradient	available water capacity (mm)	natural	growth	BAI	adults	Quercus petraea	native	4	42		4	175		0.93	0.09	0.91	0.07
142	6.35	49.8	Europe	Luxembourg	Lauterbur	350	Temperate	775	0	18	0	18	Natural	1980	2007	27	drought	natural	moisture gradient	available water capacity (mm)	natural	growth	tree ring width	adults	Quercus petraea	native	4	42		4	175		0.56	0.2	0.59	0.21
143	-114	48.767	North-Central America	USA	Whitefish	1350	Temperate	750	-15	20	-15	20	Natural	1994	2013	19	fire	natural	moisture gradient	Topographic moisture index, 0.7 yellwstone, 0.9 Glazier	natural	abundance	density/ha	seedlings	Pinus albicaulis	native	78	0.7	0.1	106	0.9	0.1	8	2	6	4
143	-114	48.767	North-Central America	USA	Whitefish	1350	Temperate	750	-15	20	-15	20	Natural	1994	2013	19	fire	natural	moisture gradient	Topographic moisture index, 0.7 yellwstone, 0.9 Glazier	natural	abundance	density/ha	seedlings	Lodgepole pine	native	78	0.7	0.1	106	0.9	0.1	192	34	570	147
143	-114	48.767	North-Central America	USA	Whitefish	1350	Temperate	750	-15	20	-15	20	Natural	1994	2013	19	fire	natural	moisture gradient	Topographic moisture index, 0.7 yellwstone, 0.9 Glazier	natural	abundance	density/ha	seedlings	Populus tremuloides	native	78	0.7	0.1	106	0.9	0.1	13	4	44	15
143	-114	48.767	North-Central America	USA	Whitefish	1350	Temperate	750	-15	20	-15	20	Natural	1994	2013	19	fire	natural	moisture gradient	Topographic moisture index, 0.7 yellwstone, 0.9 Glazier	natural	abundance	density/ha	seedlings	Abies	native	78	0.7	0.1	106	0.9	0.1	6	2	50	16
143	-114	48.767	North-Central America	USA	Whitefish	1350	Temperate	750	-15	20	-15	20	Natural	1994	2013	19	fire	natural	moisture gradient	Topographic moisture index, 0.7 yellwstone, 0.9 Glazier	natural	abundance	density/ha	seedlings	all	all	78	0.7	0.1	106	0.9	0.1	232	39	4454	819
143	-114	48.767	North-Central America	USA	Whitefish	1350	Temperate	750	-15	20	-15	20	Natural	1994	2013	19	fire	natural	moisture gradient	Topographic moisture index, 0.7 yellwstone, 0.9 Glazier	natural	abundance	density/ha	seedlings	Engelmann spruce	native	78	0.7	0.1	106	0.9	0.1	13	7	3177	706
143	-114	48.767	North-Central America	USA	Whitefish	1350	Temperate	750	-15	20	-15	20	Natural	1994	2013	19	fire	natural	moisture gradient	Topographic moisture index, 0.7 yellwstone, 0.9 Glazier	natural	abundance	density/ha	seedlings	Larix occidentalis	native	78	0.7	0.1	106	0.9	0.1	0	0	357	83
143	-114	48.767	North-Central America	USA	Whitefish	1350	Temperate	750	-15	20	-15	20	Natural	1994	2013	19	fire	natural	moisture gradient	Topographic moisture index, 0.7 yellwstone, 0.9 Glazier	natural	abundance	density/ha	seedlings	Douglas fir	native	78	0.7	0.1	106	0.9	0.1	0	0	241	61
144	-159.633	22.133	North-Central America	USA	Wainita (Kauai)	1134	Tropical	2500	23	27	23	27	Natural	1992	1994	2	wind	natural	fertility	foliar P %	natural	growth	dbh relation to pre-disturbance	all	Metrosideros polymorpha var. glaberima	native	16	0.06	0.003	16	0.104	0.008	0.78	0.063	1.06	0.093
145	-2.863	37.383	Europe	Spain	Baza	2000	Mediterranean	495	16	26	16	26	Natural	2005	2008	3	drought	natural	moisture gradient	south va north	natural	resilience	resilience postdorught growth/predrought growth	adults	Pinus sylvestris	native	30	0		30	1		0.9267	0.03	0.871	0.006
145	-2.863	37.383	Europe	Spain	Baza	2000	Mediterranean	495	16	26	16	26	Natural	2005	2008	3	drought	natural	moisture gradient	m a.s.l.	natural	resilience	resilience postdorught growth/predrought growth	adults	Pinus nigra	native	20	1534.5	9.75	20	2037.5	30.27	0.818	0.03	0.845	0.02
145	-2.863	37.383	Europe	Spain	Baza	2000	Mediterranean	495	16	26	16	26	Natural	2005	2008	3	drought	natural	moisture gradient	south va north	natural	resilience	resilience postdorught growth/predrought growth	saplings	Pinus sylvestris	native	20	0		20	1		0.836	0.07	0.8981	0.08
145	-2.863	37.383	Europe	Spain	Baza	2000	Mediterranean	495	16	26	16	26	Natural	2005	2008	3	drought	natural	moisture gradient	m a.s.l.	natural	resilience	resilience postdorught growth/predrought growth	saplings	Pinus nigra	native	30	1534.5	9.66	30	2037.5	30	0.739	0.08	1.104	0.1
146	-63.05	49.5	North-Central America	Canada	Gaspe	300	Boreal	938	-13.6	14.8	-13.6	14.8	Natural	1995	2010	15	logging	management	second disturbance	herbivory: deer enclosures were added 8 years after clearing, exclosure control, herbivory treatement	natural	abundance	density/ha	saplings	Picea glauca	native	9	0		9	1		1867	279.48	943.231	227.07
146	-63.05	49.5	North-Central America	Canada	Gaspe	300	Boreal	938	-13.6	14.8	-13.6	14.8	Natural	1995	2010	15	logging	management	second disturbance	herbivory: deer enclosures were added 8 years after clearing, exclosure control, herbivory treatement	natural	abundance	density/ha	saplings	Picea glauca	native	9	0		9	1		2576.42	585.15	1589.52	279.48
146	-63.05	49.5	North-Central America	Canada	Gaspe	300	Boreal	938	-13.6	14.8	-13.6	14.8	Natural	1995	2010	15	logging	management	second disturbance	herbivory: deer enclosures were added 8 years after clearing, exclosure control, herbivory treatement	natural	abundance	density/ha	all	all	all	9	0		9	1		6800	900	4200	400
146	-63.05	49.5	North-Central America	Canada	Gaspe	300	Boreal	938	-13.6	14.8	-13.6	14.8	Natural	1995	2010	15	logging	management	second disturbance	herbivory: deer enclosures were added 8 years after clearing, exclosure control, herbivory treatement	natural	abundance	density/ha	all	Picea glauca	native	9	0		9	1		5800	1900	3600	1200
146	-63.05	49.5	North-Central America	Canada	Gaspe	300	Boreal	938	-13.6	14.8	-13.6	14.8	Natural	1995	2010	15	logging	management	second disturbance	herbivory: deer enclosures were added 8 years after clearing, exclosure control, herbivory treatement	natural	abundance	density/ha	adult trees	Picea glauca	native	9	0		9	1		1397.38	375.55	1056.77	253.28
146	-63.05	49.5	North-Central America	Canada	Gaspe	300	Boreal	938	-13.6	14.8	-13.6	14.8	Natural	1995	2010	15	logging	management	second disturbance	herbivory: deer enclosures were added 8 years after clearing, exclosure control, herbivory treatement	natural	abundance	density/ha	saplings	Picea mariana	native	9	0		9	1		369.12	225.18	313.54	206.65
146	-63.05	49.5	North-Central America	Canada	Gaspe	300	Boreal	938	-13.6	14.8	-13.6	14.8	Natural	1995	2010	15	logging	management	second disturbance	herbivory: deer enclosures were added 8 years after clearing, exclosure control, herbivory treatement	natural	abundance	density/ha	adult trees	Picea mariana	native	9	0		9	1		57	29.93	99.76	98.34
146	-63.05	49.5	North-Central America	Canada	Gaspe	300	Boreal	938	-13.6	14.8	-13.6	14.8	Natural	1995	2010	15	logging	management	second disturbance	herbivory: deer enclosures were added 8 years after clearing, exclosure control, herbivory treatement	natural	abundance	density/ha	saplings	Picea mariana	native	9	0		9	1		129.69	65.56	228.03	182.42
147	-62.817	18.333	North-Central America	USA	Fajardo	360	Subtropical	3685	21	24	21	24	Natural	1989	1992	3	wind	natural	severity	percent forestremoved	natural	abundance	density/quadrat	saplings	all	all	131	5	2.5	2.9	90	5	246.5	30	100.92	12.5
148	-88.483	46.617	North-Central America	USA	L'Anse	400	Temperate	874	-9.8	17.4	-9.8	17.4	Mixed	2002	2008	6	logging	experimental	severity	gap size	management	abundance	density/ha	seedlings	all	native	7	90.16	12.22	6	309.12	24.28	141396	28324.9	39289.3	11421.3
148	-88.483	46.617	North-Central America	USA	L'Anse	400	Temperate	874	-9.8	17.4	-9.8	17.4	Mixed	2002	2008	6	logging	management	second disturbance	Herbivory: large herbivores excluded control, eherbivory treat	management	growth	4-year height growth (cm)	saplings	Acer saccharum	native	7	0		7	1		26.6	15.5	18.6	8.2
148	-88.483	46.617	North-Central America	USA	L'Anse	400	Temperate	874	-9.8	17.4	-9.8	17.4	Mixed	2002	2008	6	logging	management	second disturbance	Herbivory: large herbivores excluded control, eherbivory treat	management	growth	4-year height growth (cm)	saplings	Acer saccharum	native	7	0		7	1		12.5	1.5	13.2	2.8
148	-88.483	46.617	North-Central America	USA	L'Anse	400	Temperate	874	-9.8	17.4	-9.8	17.4	Mixed	2002	2008	6	logging	management	second disturbance	Herbivory: large herbivores excluded control, eherbivory treat	management	growth	4-year height growth (cm)	saplings	Acer saccharum	native	6	0		6	1		10.6	1.8	17.6	6.8
148	-88.483	46.617	North-Central America	USA	L'Anse	400	Temperate	874	-9.8	17.4	-9.8	17.4	Mixed	2002	2008	6	logging	management	intrinsic	layering present or not, percent of stems layering	natural	growth	percent height change	saplings	Acer saccharum	native	48	0.52		52	100		408.44	235.44	767.09	426.16
148	-88.483	46.617	North-Central America	USA	L'Anse	400	Temperate	874	-9.8	17.4	-9.8	17.4	Mixed	2002	2008	6	logging	management	intrinsic	layering present or not, percent of stems layering	natural	growth	4-year height growth (cm)	saplings	Acer saccharum	native	49	0.52		51	100		16.8	3.3	37.5	5.3
149	-123.417	46.717	North-Central America	USA	Davis	340	Temperate	1700	4.2	15.5	4.2	15.5	Planted	1999	2009	10	logging	experimental	biomass reduction	residula biomass redcution, contrl 2940 kg ha left, treat 53.1	management	abundance	tree volume (m^3/ha)	adults	Pseudotsuga menziesii var. mensiesii	native	8	2940	-	34	53.1		69.69	4.3	96.63	1.83
150	-113.433	46.883	North-Central America	USA	Greenough	1200	Temperate	500	-8	16.5	-8	16.5	Natural	2001	2013	12	fire	management	biomass reduction	burn only, or added thinning	management	abundance	BA m2 ha	adults	Pseudotsuga menziesii var. mensiesii	native	9	0		9	1		7.5	0.9	2.9	0.6
150	-113.433	46.883	North-Central America	USA	Greenough	1200	Temperate	500	-8	16.5	-8	16.5	Natural	2001	2013	12	fire	management	biomass reduction	burn only, or added thinning	management	abundance	BA m2 ha	adults	Pinus ponderosa	native	9	0		9	1		14.5	0.7	7.5	0.6
150	-113.433	46.883	North-Central America	USA	Greenough	1200	Temperate	500	-8	16.5	-8	16.5	Natural	2001	2013	12	logging	management	biomass reduction	thinning only, added burning	management	abundance	BA m2 ha	adults	Pseudotsuga menziesii var. mensiesii	native	9	0		9	1		3.8	0.6	2.9	0.6
150	-113.433	46.883	North-Central America	USA	Greenough	1200	Temperate	500	-8	16.5	-8	16.5	Natural	2001	2013	12	logging	management	biomass reduction	thinning only, added burning	management	abundance	BA m2 ha	adults	Pinus ponderosa	native	9	0		9	1		9.2	0.7	7.5	0.6
150	-113.433	46.883	North-Central America	USA	Greenough	1200	Temperate	500	-8	16.5	-8	16.5	Natural	2001	2013	12	logging	management	biomass reduction	thinning only, added burning	management	growth	BAI	adults	all	native	9	0		9	1		16.5	2	15.1	1.8
150	-113.433	46.883	North-Central America	USA	Greenough	1200	Temperate	500	-8	16.5	-8	16.5	Natural	2001	2013	12	fire	management	biomass reduction	burn only, or added thinning	management	growth	BAI	adults	all	native	9	0		9	1		7.5	0.9	15.1	1.8
151	-88	49.5	North-Central America	Canada	Beardmore	350	Boreal	790	-21.4	16	-21.4	16	Mixed	1966	1999	33	logging	management	moisture gradient	dry vs. mesic soil	natural	growth	ANPP	understory	all	native	3	0		4	1		10.1	3	11	3
151	-88	49.5	North-Central America	Canada	Beardmore	350	Boreal	790	-21.4	16	-21.4	16	Mixed	1965	1999	34	logging	management	moisture gradient	dry vs. mesic soil	natural	abundance	kg ha	understory	all	native	1	0	-	1	1	-	1207	75.5	1394	61
151	-88	49.5	North-Central America	Canada	Beardmore	350	Boreal	790	-21.4	16	-21.4	16	Mixed	1964	1999	35	logging	management	moisture gradient	dry vs. mesic soil	natural	abundance	understory vegetation biomass (kg/ha)	understory	all	native	3	0		4	1		1187.36	142.11	1378.09	112.19
152	35.016	32.733	Asia	Israel	Haifa	320	Mediterranean	700	12	26	12	26	Natural	1989	1993	4	fire	natural	second disturbance	% porcupine damage	natural	growth	height (cm)	saplings	Pinus halepensis	native	15	0.5	1.2	12	14.9	5.1	62.2	23	52.1	18
152	35.016	32.733	Asia	Israel	Haifa	320	Mediterranean	700	12	26	12	26	Natural	1989	1993	4	fire	natural	second disturbance	% porcupine damage	natural	abundance	density/m^2	saplings	Pinus halepensis	native	15	0.5	1.2	12	14.9	5.1	5.3	2.9	5.5	4.4
153	-106.32	35.79	North-Central America	USA	Los Alamos	2000	Temperate	390	-2	22.1	-2	22.1	Natural	1999	2004	5	drought	natural	biomass reduction	thinning, control 30% cover, thinning 5%	management	diversity	number of species	understory	all	native	14	30	2.5	14	5	2.5	61.97	15	79.17	20
153	-106.32	35.79	North-Central America	USA	Los Alamos	2000	Temperate	390	-2	22.1	-2	22.1	Natural	1999	2004	5	drought	natural	biomass reduction	thinning, control 30% cover, thinning 5%	management	abundance	% total cover	understory	all	native	14	30	2.5	14	5	2.5	45.94	0.2	58.94	0.3
154	-65.005	-3.466	South America	Brazil	Tefe	75	Tropical	2464	28	28	28	28	Natural	Multiple	-	5	clearing	management	severity	management intensity -3 to 2	management	abundance	BA	adults	all	all	5	-2.06	0.6	5	1.2	0.2	21.56	1.78	10.51	1.85
154	-65.005	-3.466	South America	Brazil	Tefe	75	Tropical	2464	28	28	28	28	Natural	Multiple	-	5	clearing	management	severity	management intensity -3 to 3	management	growth	mean canopy height	adults	all	all	5	-2.09	0.61	5	1.19	0.22	11.63	2.54	5.69	1.08
154	-65.005	-3.466	South America	Brazil	Tefe	75	Tropical	2464	28	28	28	28	Natural	Multiple	-	5	clearing	management	severity	management intensity , measured by area of surrounding forests	management	diversity	rarefied species richness	all	all	all	5	47.79	18.26	5	4.39	2.49	47.07	9.55	30.05	5.16
155	-3.083	37.433	Europe	Spain	Benalua	1000	Mediterranean	320	3	25	3	25	Planted	1995	2010/2015	1	logging	management	severity	thinning intensitytrees/ha, contrl 485 removed, tret 75 % removed, tree left ha	management	abundance	canopy cover (m^2)	adults	Pinus halepensis	native	8	681	34.4	8	325	39.5	10.5	1.2	14.5	1.5
155	-3.083	37.433	Europe	Spain	Benalua	1000	Mediterranean	320	3	25	3	25	Planted	1995	2010/2014	1	logging	management	severity	thinning intensitytrees/ha, contrl 48% removed, tret 75 % removed, tree left ha	management	growth	DBH (cm)	adults	Pinus halepensis	native	8	681	34.4	8	325	39.5	10.6	1.2	14.7	1.1
156	15.612	46.567	Europe	Slovenia	Maribor	260	Temperate	836	2	22.2	2	22.2	Natural	2012	2013	1	flood	natural	diversity	Old Forest hihg diversity treatvs. Successional forest lower diversity control	natural	diversity	Sorensen Dissimilarity Index	understory	all	native	10	6.5	0.92	10	14	1.19	0.48	0.05	0.36	0.04
157	-114.346	46.213	North-Central America	USA	Darby	1000	Temperate	762	1.4	27.2	1.4	27.2	Natural	1987	2007	20	fire	natural	biomass reduction	time since last fire, control low long period, treatment high short period	management	abundance	total needle biomass (g)	adults	Pinus ponderosa	native	43	97.42	21.8	32	14.97	2.49	29.31	10.48	30.35	4.82
157	-114.346	46.213	North-Central America	USA	Darby	1000	Temperate	762	1.4	27.2	1.4	27.2	Natural	1987	2007	20	fire	natural	biomass reduction	time since last fire, control low long period, treatment high short period	management	abundance	fine roots g/tree	adults	Pinus ponderosa	native	15	90.13	19.21	16	14.5	2.58	355.11	93.8	509.21	234.51
																																		2
